# Supplementary material for: Multiplexed CRISPR-based microfluidic platform for clinical testing of respiratory viruses and identification of SARS-CoV-2 variants
Source: Nat Med. 2022 Feb 7;28(5):1083–94. doi: 10.1038/s41591-022-01734-1 (PMC9117129; doi:10.1038/s41591-022-01734-1)
Supplement: Supplementary file 3 — See Supplementary Information File for all 11 table titles. [file 41591_2022_1734_MOESM3_ESM.xlsx]

## Sheet: Table 1 - Cost Summary
	mCARMEN	Consumables	Samples		Targets		Summary
		Fixed cost per 192.24 IFC	Marginal Cost per Sample	Cost per chip (192 samples)	Marginal cost per virus	Cost per chip (24 viruses)	Total Cost per Experiment	Cost per Sample	Cost per Target
	1 chip	568.7	9.27	1779.84	1.1	26.4	2374.94	12.3695	0.515395
	3 chips	568.7	9.27	5339.52	1.1	26.4	5934.62	10.3032	0.429298
	CARMEN v1	Consumables	Samples		Targets		Summary
		Fixed cost per chip (8 samples, 169 viruses)	Marginal Cost per Sample	Cost per chip (8 samples)	Marginal cost per virus	Cost per chip (169 viruses)	Total Cost per Experiment	Cost per Sample	Cost per Target
	1 chip	16	2.24	17.92	5.34	902.46	936.38	117.047	0.692589
	3 chips	16	2.24	53.76	5.34	902.46	972.22	40.5092	0.239699

## Sheet: Table 1 - Cost Breakdown
Fixed cost per chip
	Items in each calculation	Price per bulk purchase	Volume per bulk purchase (units)	Price per unit (USD)		Price per experiment (USD)
	192.24 GE Dynamic Array Reagent Kit for 10 IFCs	320	10	32		32
	192.24 GE Dynamic Array IFC for Gene Expression	N/A	N/A	533		533
	Control Line Fluid Kit - 192.24	37	10	3.7		3.7
					Total	568.7
Marginal cost per virus tested
		Price per bulk purchase (USD)	Volume per bulk purchase (units)	Price per unit (USD)	# used per-experiment	Price per experiment (USD)
crRNA Assay Mix	Nuclease-free water	9.728	50000	0.00019	1.06	0.00021
	Cas13a working stock	N/A	N/A	N/A	N/A	0.04
	Lucigen T7 polymerase	549.51	1000	0.55	1.92	1.06
					Total	1.1
Marginal cost per sample
Step	Item	Price per bulk purchase (USD)	Amount per bulk purchase (units or uL)	Price per unit or uL (USD)	Amount used per-experiment (units or uL)	Price per sample (USD)
KingFisher Extraction	96-well deep plates	326	50	6.52	0.03	0.2
	96-well shallow plates	189	48	3.94	0.01	0.04
	Deep well combs	646	50	12.92	0.01	0.13
	Reagents: MagMAX Viral/Pathogen Nucleic Acid Isolation Kit	3175	2000 reactions	N/A	N/A	1.59
RT-PCR	Qiagen Kit	5529	N/A	1000 reactions	N/A	5.53
	Primers -- IDT	192	0.0001	1920000	0	0.58
Sample Master Mix	Nuclease-free water	9.728	50000	0.000195	8.65	0.002
	NEB rNTPs	226.4	1000	0.23	0.56	0.13
	RNase Inhibitors	229.04	375	0.61	0.7	0.43
	FAM-7-PolyU Reporter (16 uM)	309.38	250	1.24	0.44	0.54
	ROX dye (50x)	49.27	500	0.1	0.03	0
	10x Cleavage Buffer: 1M Tris-HCl (pH 7.5)	46.17	500000	9e-05	5.6	0
	10x Cleavage Buffer: 0.1M DTT	101	5000	0.02	1.4	0.03
	10x Cleavage Buffer: Nuclease-free H2O	9.728	50000	0.00019	7	0
	MgCl2	43.2	10000	0.00432	15.12	0.07
					Total	9.27
Fixed cost for Fluidigm Hardware
	Items in each calculation					Price (USD)
	Biomark HD					210000
	Rx Controller					22000
					Total	232000

## Sheet: Table 2
		CARMEN v1 - HV panel	mCARMEN - RVP
	Total Workflow Time	8-10 hr	<5 hr
	Samples	8	192
	Targets	169	24
	Hardware	custom mChip	Fluidigm 192.24 IFC
		Droplet Generator	Fluidigm Rx Controller
		Fluorescent microscope w/5 channels	Fluidigm Biomark HD
	Commercially Available?	Partial (excludes mChip)	Yes
	Cost per Sample (USD) - 1 chip	117.05	12.4
	Cost per Sample (USD) - 3 chips	40.51	10.3
	Cost per Target (USD) - 1 chip	0.69	0.52
	Cost per Target (USD) - 3 chips	0.24	0.43
	Automated Extraction?	No	Yes
	# Primer Pools (Separate Amplification Reactions)	12	2022-01-02
	Amplification Type	Two-step	One-step
	Readout Time	1-3 hr	1 hr
	# of Measurements Collected	3	13
	Data Analysis	30 min - 2 hr	15 min
	Throughput	24 samples in 12 hr	500+ samples in 8 hr workday
	SNP detection?	Yes	Yes

## Sheet: Table 3
		Total Workflow Time	Samples	Targets	SNP detection?
	CARMEN v1 - HV panel	8-10 hr	8	169	Yes
	mCARMEN - RVP	<5 hr	192	24	Yes
	BioFire RP2.1	~45 min	1	22	No
	Cepheid Xpert Xpress	36 min	16	4	No
	TaqPath COVID-19 Combo Kit	4 hr	96-384	1	No
	CDC Flu SC2 Multiplex Assay	~4 hr	96	3	No
	Roche cobas	<3.5 hr	96	3	No
	ChromaCode HDPCR SC2 Assay	<1.5 hr	88 or 373	4	Yes

## Sheet: Table 4 - 21 viruses
Abbreviated Virus Name	Full Virus Name	Primer Pool	Primers, Guide, Target	Oligonucleotide Sequence (5'-3')
SARS-CoV-2	SARS-CoV-2	Pool 1	Forward Primer	GAAATTAATACGACTCACTATAGGGCAATTAGAGATGGAACTTACACC
			Reverse Primer	CTTTTTAGCTTCTTCCACAATGTC
			crRNA	GAUUUAGACUACCCCAAAAACGAAGGGGACUAAAACCUAAAACUAUUCACUUCAAUAGUCUGAA
			Target	gaaatTAATACGACTCACTATAgggGAGTATGGTACTGAAGATGATTACCAAGGTAAACCTTTGGAATTTGGTGCCACTTCTGCTGCTCTTCAACCTGAAGAAGAGCAAGAAGAAGATTGGTTAGATGATGATAGTCAACAAACTGTTGGTCAACAAGACGGCAGTGAGGACAATCAGACAACTACTATTCAAACAATTGTTGAGGTTCAACCTCAATTAGAGATGGAACTTACACCAGTTGTTCAGACTATTGAAGTGAATAGTTTTAGTGGTTATTTAAAACTTACTGACAATGTATACATTAAAAATGCAGACATTGTGGAAGAAGCTAAAAAGGTAAAACCAACAGTGGTTGTTAATGCAGCCAATGTTTACCTTAAACATGGAGGAGGTGTTGC…
HCoV-HKU1	Human coronavirus strain HKU1	Pool 1	Forward Primer	GAAATTAATACGACTCACTATAGGGGTGACTTTGATATTGTAGTGGCTT
			Reverse Primer	ATACCACAAATAGTAGCTATAGTCTGC
			crRNA	GAUUUAGACUACCCCAAAAACGAAGGGGACUAAAACCGCAUAACAAAUCGUGAAUCACGAACUA
			Target	gaaatTAATACGACTCACTATAgggTTATGCTGAGGTTCATGCTGAGCCTAAAGGTAAATATTCACAAAAAGCTTATGCTTTACTTAGACAATATCGTGGTATTAAACCCGTACTTTTTGTAGACCAGTATGGTTGTGACTATTCTGGTAAATTAGCAGATTGTCTTCAAGCTTATGGTCATTATTCTTTGCAAGATATGAGACAAAAGCAGTCTGTATGGCTTGCCAATTGTGACTTTGATATTGTAGTGGCTTGGCATGTAGTTCGTGATTCACGATTTGTTATGCGCCTGCAGACTATAGCTACTATTTGTGGTATTAAATATGTTGCACAACCTACAGAAGATGTAGTAGATGGAGATGTAGTTATACGTGAACCTGTACATTTATTATCTGCTG…
HCoV-OC43	Human coronavirus strain OC43	Pool 1	Forward Primer	GAAATTAATACGACTCACTATAGGGGCGTGTTGATGAGAACGG
			Reverse Primer	GCCACAAACTTACAATCTTTTACAC
			crRNA	GAUUUAGACUACCCCAAAAACGAAGGGGACUAAAACUCAGAUCUGUCCUCUUAACAACAAAGAA
			Target	gaaatTAATACGACTCACTATAgggAGCACTGACACTACTGTTCAATCAAAAGATACTAATTTTTTAAACGGGTTCGGGGTGCGAGTGTAGATGCCCGTCTCGTACCCTGCGCCAGTGGTTTATCTACTGATGTACAATTAAGGGCATTTGATATTTACAATGCTAGTGTTGCTGGCATTGGTTTACATTTAAAAGTTAATTGTTGCCGTTTTCAGCGTGTTGATGAGAACGGTGATAAATTAGATCAGTTCTTTGTTGTTAAGAGGACAGATCTGACTATATATAATAGAGAGATGAAATGCTATGAGCGTGTAAAAGATTGTAAGTTTGTGGCTGAACACGATTTCTTTACATTTGATGTAGAAGGTAGTCGTGTGCCACACATTGTACGCAAGGAT…
HCoV-229E	Human coronavirus strain 229E	Pool 1	Forward Primer	GAAATTAATACTTCTGGTAGTGGTCAGGCTA
			Reverse Primer	CTTATAGGGTCATTTGTACCTATAGG
			crRNA	GAUUUAGACUACCCCAAAAACGAAGGGGACUAAAACACCCACUUGCCCUUAUACUGACAAAAAC
			Target	gaaatTAATACGACTCACTATAgggCTACTGTGAGATTGCAAGCTGGTAAACAGACTGAGTTTGTTTCAAATTCCCATTTATTAACGCATTGTTCATTCGCTGTTGACCCAGCTGCAGCTTATCTTGATGCTGTTAAACAAGGCGCAAAACCTGTTGGCAACTGTGTAAAGATGTTGACTAATGGTTCTGGTAGTGGTCAGGCTATTACTAGTACTATTGACTCTAATACTACACAGGATACATATGGTGGCGCTTCTGTTTGTATTTATTGCAGAGCACATGTTGCACATCCAACCATGGATGGTTTTTGTCAGTATAAAGGCAAGTGGGTACAAGTGCCTATAGGTACAAATGACCCTATAAGATTTTGTCTTGAAAATACTGTTTGTAAAGTTTGT…
HCoV-NL63	Human coronavirus strain NL63	Pool 1	Forward Primer	GAAATTAATACGACTCACTATAGGGTTCTGAGAGTTGGAGTGTTGG
			Reverse Primer	ACCAGGAACAACACAAAGTTTC
			crRNA	GAUUUAGACUACCCCAAAAACGAAGGGGACUAAAACUGUGCCACAACAAGAAGAUAAGUAACCA
			Target	gaaatTAATACGACTCACTATAgggCTTGGTACTACAGGTCATACTTTGAAGTCTGGTTGCAAACTTATTAATGCTAAGCCGCCTAAATATTCTTCTAAGGTTGTTTTGAGTGGTGAATGGAATGCTGTGTATAGGGCGTTTGGTTCACCATTTATTACAAATGGTATGTCATTGCTAGATATAATTGTTAAACCAGTTTTCTTTAATGCTTTTGTTAAATGCAATTGTGGTTCTGAGAGTTGGAGTGTTGGTGCATGGGATGGTTACTTATCTTCTTGTTGTGGCACACCTGCTAAGAAACTTTGTGTTGTTCCTGGTAATGTCGTTCCTGGTGATGTGATCATCACCTCAACTAGTGCTGGTTGTGGTGTTAAATACTATGCTGGCTTAGTTGTTAA…
FLUAV	Influenza A virus	Pool 1	Forward Primer	GAAATTAATACGACTCACTATAGGGGCGTGTTGATGAGAACGG
			Reverse Primer	GCCACAAACTTACAATCTTTTACAC
			crRNA	GAUUUAGACUACCCCAAAAACGAAGGGGACUAAAACUGGUGUAUUUCUUUUGUCCAAGAUUCAG
			Target	gaaatTAATACGACTCACTATAgggGTAAGAGAATGAAGCTCCGGACACAAATACCTGCAGAAATGCTAGCAAGCATTGACCTGAAGTATTTCAATGAATCAACAAGGAAGAAAATTGAGAAAATAAGGCCTCTTCTAATAGATGGCACAGCATCATTGAGCCCTGGAATGATGATGGGCATGTTCAACATGCTAAGTACAGTTTTAGGAGTCTCGATACTGAATCTTGGACAAAAGAAATACACCAAGACAACATACTGGTGGGATGGGCTCCAATCCTCAGACGATTTTGCCCTCATAGTGAATGCACCAAATCATGAGGGAATACAAGCAGGAGTGGATAGATTCTATAGGACCTGCAAGTTAGTGGGAATCAACATGAGCAAAAAGAAGTCCTAT…
FLUBV	Influenza B virus	Pool 1	Forward Primer	GAAATTAATACGACTCACTATAGGGTTTAATATGCTATCTACCGTGTTG
			Reverse Primer	TGCAGTCCATCCCATAAGTAT
			crRNA	GAUUUAGACUACCCCAAAAACGAAGGGGACUAAAACUCCAAUGUUUUUGAUGCCUAGUGCUGCU
			Target	gaaatTAATACGACTCACTATAgggAAGGCTCAAATACCTTGTCCTGATCTGTTCAGCATACCATTAGAAAGATATAATGAAGAAACAAGGGCGAAATTAAAAAGGCTGAAGCCATTCTTCAATGAAGAAGGAACAGCATCTTTGTCGCCTGGGATGATGATGGGAATGTTTAATATGCTATCTACCGTGTTGGGAGTAGCAGCACTAGGCATCAAAAACATTGGAAACAAGGAATACTTATGGGATGGACTGCAATCTTCTGATGATTTTGCTTTGTTTGTTAATGCAAAAGATGAAGAAACATGTATGGAAGGGATAAATGATTTTTACCGAACATGTAAATTATTGGGAATAAACATGAGCAAAAAGAAAAGTTACTGTAACGAAACTGGAATGTT…
HPIV-3	Human Parainfluenza virus 3	Pool 1	Forward Primer	GAAATTAATACGACTCACTATAGGGACGAATCAAAGATAAATACGGGAG
			Reverse Primer	ATTGGTAATGATCCAGAGCCA
			crRNA	GAUUUAGACUACCCCAAAAACGAAGGGGACUAAAACUUGUAACUCGGGUCACUGUCAAGAUCAU
			Target	gaaatTAATACGACTCACTATAGGGCAAAACACGGATCCCGGTATTTAGATGTCTTTCTACTCGGCTTCTTCGAGATGGAACGAATCAAAGATAAATACGGGAGTGTGAATGATCTTGACAGTGACCCGAGTTACAAAGTTTGTGGCTCTGGATCATTACCAATCGGACTGGCCAAATACACTGGGAATGACCAGGAATTATTACAGGCTGCAACCAAACTAGATA
HRSV	Human respiratory syncytial virus	Pool 1	Forward Primer	GAAATTAATACGACTCACTATAGGGCTTCACGAAGGCTCCACATA
			Reverse Primer	CCCATATTGTTAGTGATGCAGG
			Reverse Primer 2	GCACCCATATTGTTAGTGATGC
			crRNA	GAUUUAGACUACCCCAAAAACGAAGGGGACUAAAACGUCUUUUUCUAGGACAUUGUAUUGAACA
			Target	gaaatTAATACGACTCACTATAGGGGGGGCAAATATGGAAACATACGTGAACAAACTTCACGAAGGCTCCACATACACAGCTGCTGTTCAATACAATGTCCTAGAAAAAGACGATGATCCTGCATCACTTACAATATGGGTGCCCATGTTCCAATCATCCATGCCAGCAGATTTACTTATAAAAGAACTAGCTAATGTCAACATACTAGTGAAACAAATATCCACA
HMPV	Human metapneumovirus	Pool 1	Forward Primer	GAAATTAATACGACTCACTATAGGGACCCAAATGAGAAAGACTGTG
			Reverse Primer	GCAACATTAATTCCTGCTGCT
			crRNA	GAUUUAGACUACCCCAAAAACGAAGGGGACUAAAACGUCGCAAAAGACAUGGUCUCCUCUUGUU
			Target	gaaatTAATACGACTCACTATAGGGGAGAAGACCAAGGGTGGTATTGTCAGAATGCAGGGTCAACTGTTTACTACCCAAATGAGAAAGACTGTGAAACAAGAGGAGACCATGTCTTTTGCGACACAGCAGCAGGAATTAATGTTGCTGAGCAATCAAAGGAGTGCAACATCAACATATCCACTACAAATTACCCATGCAAAGTCAGCACAGGAAGACATCCTATCA
FLUAV-g4	Influenza A virus g4 subtype	Pool 1	Forward Primer	GAAATTAATACGACTCACTATAGGGCCTGGAATGATGATGGGCATGTT
			Reverse Primer	N/A
			crRNA	GAUUUAGACUACCCCAAAAACGAAGGGGACUAAAACUAGUGUAUCUCUUUUGCCCAAGAUUCAG
			Target	gaaatTAATACGACTCACTATAgggGTAAGAGCATGAAACTACGGACACAAATACCAGCAGAAATGCTTGCAGATATTGACTTGAAATACTTCAATGAATCAACAAGGAAAAAAATTGAGAAGATAAGGCCACTCCTAATAGATGGCACAGCCTCATTAAGTCCTGGAATGATGATGGGCATGTTTAACATGCTTAGCACTGTCCTAGGAGTTTCAATCCTGAATCTTGGGCAAAAGAGATACACTAAAACTACATACTGGTGGGACGGACTCCAATCCTCCGATGACTTCGCCCTCATAGTGAATGCACCTAACCATGAGGGAATACAAGCGGGAGTGAACAGATTCTATAGGACCTGCAAACTGGTTGGGATCAATATGAGCAAAAAGAAATCTTAC…
SARS-CoV-1	SARS	Pool 2	Forward Primer	GAAATTAATACGAGATTGACAAAGGAATTTACCA
			Reverse Primer	GCATTAAAAACCTCTCCAAAAG
			crRNA	GAUUUAGACUACCCCAAAAACGAAGGGGACUAAAACACAUCUCCUGAGGGAACAACCCUGAAAU
			Target	gaaatTAATACGACTCACTATAgggAAATTTTAGAGCCATTCTTACAGCCTTTTCACCTGCTCAAGACATTTGGGGCACGTCAGCTGCAGCCTATTTTGTTGGCTATTTAAAGCCAACTACATTTATGCTCAAGTATGATGAAAATGGTACAATCACAGATGCTGTTGATTGTTCTCAAAATCCACTTGCTGAACTCAAATGCTCTGTTAAGAGCTTTGAGATTGACAAAGGAATTTACCAGACCTCTAATTTCAGGGTTGTTCCCTCAGGAGATGTTGTGAGATTCCCTAATATTACAAACTTGTGTCCTTTTGGAGAGGTTTTTAATGCTACTAAATTCCCTTCTGTCTATGCATGGGAGAGAAAAAAAATTTCTAATTGTGTTGCTGATTACTCTG…
MERS-CoV	MERS	Pool 2	Forward Primer	GAAATTAATACGGTGGTATGAGCTACTTTTGTGTA
			Reverse Primer	ACTACCTGTGCACATATTCTTGTATA
			crRNA	GAUUUAGACUACCCCAAAAACGAAGGGGACUAAAACAGCGCAAAGUGGAAAACUACACACAGGU
			Target	gaaatTAATACGACTCACTATAgggAGGCTGTCGGTTCATGCGTTGTATGCCATTCACAGACTTCCCTACGCTGTGGGACATGCATCCGTAGACCATTTCTCTGCTGTAAATGCTGCTATGATCATGTTATAGCAACTCCACATAAGATGGTTTTGTCTGTTTCTCCTTACGTTTGTAATGCCCCTGGTTGTGGCGTTTCAGACGTTACTAAGCTATATTTAGGTGGTATGAGCTACTTTTGTGTAGATCATAGACCTGTGTGTAGTTTTCCACTTTGCGCTAATGGTCTTGTATTCGGCTTATACAAGAATATGTGCACAGGTAGTCCTTCTATAGTTGAATTTAATAGGTTGGCTACCTGTGACTGGACTGAAAGTGGTGATTACACCCTTGCCAAT…
HEV-A	Enterovirus A	Pool 2	Forward Primer	gaaatTAATACGACTCACTATAgggTGTAGATCAGGTCGATGAGT
			Reverse Primer	ACTAACTAGCTCAATAGACTCTT
			crRNA	GAUUUAGACUACCCCAAAAACGAAGGGGACUAAAACCCGUAUUAGAGCGCCCCACGGGUU
			Target	gaaatTAATACGACTCACTATAGGGCGGAGTGTTTCGCTCAGCACTCCCCCAGTGTAGATCAGGTCGATGAGTCACTGCATTCCCCACGGGCGACCGTGGCAGTGGCTGCGTTGGCGGCCTGCCTATGGGGTAACCCATGGGACGCTCTAATACGGACATGGTGTGAAGAGTCTATTGAGCTAGTTAGTAGTCCTCCGGC
HEV-B	Enterovirus B	Pool 2	Forward Primer	gaaatTAATACGACTCACTATAgggGACACCAGCGGATAAAGGG
			Reverse Primer	GGTATTGCTCATCTGCTCTGA
			crRNA	GAUUUAGACUACCCCAAAAACGAAGGGGACUAAAACCCGUAUUAGAGCGCCCCACGGGUU
			Target	gaaatTAATACGACTCACTATAGGGACAAGGGCATTGACCTGGATCAATTCAGGATGATTGCATATGGTGATGATGTCATTGCATCATACCCATGGCCCATTGATGCCTCATTGCTGGCTGAAGCAGGCAAAGGGTATGGTCTGATCATGACACCAGCAGACAAGGGAGAGTGCTTTAATGAAGTGACCTGGACCAACGTCACCTTCCTGAAAAGATACTTCAGAGCAGATGAGCAATACCCTTTCCTGGTCCACCCAGTTATGCCAATGAAGGACATTCATGAATCAATCAGGTGGACCAAAGACCCCAAGAACACCCAAGATCA
HEV-C	Enterovirus C	Pool 2	Forward Primer	gaaatTAATACGACTCACTATAgggATGTAATTGCTTCCTACCCC
			Reverse Primer	ATAGTCTTTTCCTGATTGGGC
			crRNA	GAUUUAGACUACCCCAAAAACGAAGGGGACUAAAACUAGGAGACUAGCGUCAACCUCAUG
			Target	GAAATTAATACGACTCACTATAGGGCTTACTGAAAACCTACAAGGGCATAGATTTAGACCACCTAAAAATGATTGCCTATGGTGATGATGTAATTGCTTCCTACCCCCATGAGGTTGACGCTAGTCTCCTAGCCCAATCAGGAAAAGACTATGGACTAACCATGACTCCAGCTGACAAATCAGCTACATTTGAAACAGTCACATGGGAGAATGTAACATTCTTGAA
HEV-D	Enterovirus D	Pool 2	Forward Primer	gaaatTAATACGACTCACTATAgggTAGACATAATCAGTGGACGCT
			Reverse Primer	CATACTTGACATTGTACGCGT
			crRNA	GAUUUAGACUACCCCAAAAACGAAGGGGACUAAAACGCCUAAUGGCACCACUGGUAUUAUUGCU
			Target	gaaatTAATACGACTCACTATAGGGAGTGGATAAATCTGAGAACCAACAATTCAGCAACAATTGTTCTTCCCTGGATGAATGCTGCTCCAATGGATTTCCCACTTAGACATAATCAGTGGACGCTAGCAATAATACCAGTGGTGCCATTAGGCACGCGTACAACGTCAAGTATGGTCCCAATAACAGTTTCAATCGCTCCAATGTGTTGTGAGTTTAATGGACTTA
HPIV-1	Human Parainfluenza virus 1	Pool 2	Forward Primer	gaaatTAATACGACTCACTATAgggATCACTCTCAGATGTCATCGG
			Reverse Primer	CCAGCTTCTGTCTTCTCCAAT
			crRNA	GAUUUAGACUACCCCAAAAACGAAGGGGACUAAAACGUGGGCUUGUAGGAUAGGACGACGUCAA
			Target	gaaatTAATACGACTCACTATAGGGCAGGATGCCTTCTTTTTTGAGAGGGATCCTGAGGCCGAAGGAGAGGCACCACGAAAACAAGAATCACTCTCAGATGTCATCGGACTCCTTGACGTCGTCCTATCCTACAAGCCCACCGAAATTGGAGAAGACAGAAGCTGGCTCCATAGTATCATCGACAACCCAAAAGAAAACAAGTCATCATGCAAATCTGACGATAAC
HPIV-2	Human Parainfluenza virus 2	Pool 2	Forward Primer	gaaatTAATACGACTCACTATAgggCAAAGACTCATTCAGAATGCCA
			Reverse Primer	TGATTGTGAAAGTTGAAGCTCA
			crRNA	GAUUUAGACUACCCCAAAAACGAAGGGGACUAAAACAUGAAAUGCCUUACUACCAUUGACUUGC
			Target	gaaatTAATACGACTCACTATAGGGCGGATGGCTAAATATCAACAACAAGGGAGAATCAATGCTAGGTATGTACTACAGCCTGAAGCACAAAGACTCATTCAGAATGCCATCCGCAAGTCAATGGTAGTAAGGCATTTCATGACTTATGAGCTTCAACTTTCACAATCAAGATCTTTGCTAGCAAACCGCTACTATGCTATGGTGGGAGACATTGGCAAATACATT
HPIV-4	Human Parainfluenza virus 4	Pool 2	Forward Primer	gaaatTAATACGACTCACTATAgggGATTTCATGGGTCAACGGAAG
			Reverse Primer	GACAGAGGCAGTTGATTTGAC
			crRNA	GAUUUAGACUACCCCAAAAACGAAGGGGACUAAAACAACAUGGAUUGCACCACUCUGAUAUUGU
			Target	gaaatTAATACGACTCACTATAGGGCACAGAATCAGAGATCAAAAACACAACCTTCATTCCAAGACATCGAAGAGAGTACTCGATTTCATGGGTCAACGGAAGAACCACAATATCAGAGTGGTGCAATCCATGTTGCGCACCAGTCAAATCAACTGCCTCTGTCGAAAAATGTACATGTGGAAGATGTCCCAAAATTTGCGAACTATGCATCAGAGATCCTTGATG
HRV	Human Rhinovirus	Pool 2	Forward Primer	gaaatTAATACGACTCACTATAgggCCCCTGAATGTGGCTAACC
			Reverse Primer	AAACACGGACACCCAAAGTA
			crRNA	GAUUUAGACUACCCCAAAAACGAAGGGGACUAAAACGCCUAAUGGCACCACUGGUAUUAUUGCU
			Target	gaaatTAATACGACTCACTATAGGGTTGACAAGGTGTGAAGAGCCCCGTGTGCTCACTTTGAGTCCTCCGGCCCCTGAATGTGGCTAACCTTAACCCTGCAGCTATTGCACACAATCCAGTGTGTATCTAGTCGTAATGAGCAATTGCGGGATGGGACCAACTACTTTGGGTGTCCGTGTTTCCTTTTTTTCTTTTATTTTGCTTATGGTGACAA
AdV	Adenovirus	Pool 2	Forward Primer	gaaatTAATACGACTCACTATAgggGATGAGAGCCGATTGGGAA
			Reverse Primer	TTTCATCACATCAACAGCCAC
			crRNA	GAUUUAGACUACCCCAAAAACGAAGGGGACUAAAACCCUCCAACUGGUGGCAGGAAAUCCAGUU
			Target	gaaatTAATACGACTCACTATAGGGCCCATCCAGGTGTAGGTTTCTACATCGTAGGTGACGAAGAGCCGTTCCGTGCGAGGATGAGAGCCGATCGGGAAGAACTGGATTTCCTGCCACCAGTTGGAGGAGTGGCTGTTGATGTGATGAAAGTAGAAATCCCTCCGGCGCGCCGAGCATTCGTGCTGGTGCTTGTAAAAGCGGCCGCAGTACTCGCAGCGCTGCACG

## Sheet: Table 4 - RVP
Abbreviated Virus Name	Full Virus Name	Location	Primers, Guide, Target	Oligonucleotide Sequence (5'-3')
SARS-CoV-2	SARS-CoV-2	Orf1ab	Forward Primer	GAAATTAATACGACTCACTATAGGGCAATTAGAGATGGAACTTACACC
			Reverse Primer	CTTTTTAGCTTCTTCCACAATGTC
			crRNA	GAUUUAGACUACCCCAAAAACGAAGGGGACUAAAACCUAAAACUAUUCACUUCAAUAGUCUGAA
			Target	gaaatTAATACGACTCACTATAgggGAGTATGGTACTGAAGATGATTACCAAGGTAAACCTTTGGAATTTGGTGCCACTTCTGCTGCTCTTCAACCTGAAGAAGAGCAAGAAGAAGATTGGTTAGATGATGATAGTCAACAAACTGTTGGTCAACAAGACGGCAGTGAGGACAATCAGACAACTACTATTCAAACAATTGTTGAGGTTCAACCTCAATTAGAGATGGAACTTACACCAGTTGTTCAGACTATTGAAGTGAATAGTTTTAGTGGTTATTTAAAACTTACTGACAATGTATACATTAAAAATGCAGACATTGTGGAAGAAGCTAAAAAGGTAAAACCAACAGTGGTTGTTAATGCAGCCAATGTTTACCTTAAACATGGAGGAGGTGTTGC…
HCoV-HKU1	Human coronavirus strain HKU1	Orf1ab	Forward Primer	GAAATTAATACGACTCACTATAGGGGTGACTTTGATATTGTAGTGGCTT
			Reverse Primer	ATACCACAAATAGTAGCTATAGTCTGC
			crRNA	GAUUUAGACUACCCCAAAAACGAAGGGGACUAAAACCGCAUAACAAAUCGUGAAUCACGAACUA
			Target	gaaatTAATACGACTCACTATAgggTTATGCTGAGGTTCATGCTGAGCCTAAAGGTAAATATTCACAAAAAGCTTATGCTTTACTTAGACAATATCGTGGTATTAAACCCGTACTTTTTGTAGACCAGTATGGTTGTGACTATTCTGGTAAATTAGCAGATTGTCTTCAAGCTTATGGTCATTATTCTTTGCAAGATATGAGACAAAAGCAGTCTGTATGGCTTGCCAATTGTGACTTTGATATTGTAGTGGCTTGGCATGTAGTTCGTGATTCACGATTTGTTATGCGCCTGCAGACTATAGCTACTATTTGTGGTATTAAATATGTTGCACAACCTACAGAAGATGTAGTAGATGGAGATGTAGTTATACGTGAACCTGTACATTTATTATCTGCTG…
HCoV-OC43	Human coronavirus strain OC43	RdRp	Forward Primer	GAAATTAATACGACTCACTATAGGGGCGTGTTGATGAGAACGG
			Reverse Primer	GCCACAAACTTACAATCTTTTACAC
			crRNA	GAUUUAGACUACCCCAAAAACGAAGGGGACUAAAACUCAGAUCUGUCCUCUUAACAACAAAGAA
			Target	gaaatTAATACGACTCACTATAgggAGCACTGACACTACTGTTCAATCAAAAGATACTAATTTTTTAAACGGGTTCGGGGTGCGAGTGTAGATGCCCGTCTCGTACCCTGCGCCAGTGGTTTATCTACTGATGTACAATTAAGGGCATTTGATATTTACAATGCTAGTGTTGCTGGCATTGGTTTACATTTAAAAGTTAATTGTTGCCGTTTTCAGCGTGTTGATGAGAACGGTGATAAATTAGATCAGTTCTTTGTTGTTAAGAGGACAGATCTGACTATATATAATAGAGAGATGAAATGCTATGAGCGTGTAAAAGATTGTAAGTTTGTGGCTGAACACGATTTCTTTACATTTGATGTAGAAGGTAGTCGTGTGCCACACATTGTACGCAAGGAT…
HCoV-NL63	Human coronavirus strain NL63	Orf1ab	Forward Primer	GAAATTAATACGACTCACTATAGGGTTCTGAGAGTTGGAGTGTTGG
			Reverse Primer	ACCAGGAACAACACAAAGTTTC
			crRNA	GAUUUAGACUACCCCAAAAACGAAGGGGACUAAAACUGUGCCACAACAAGAAGAUAAGUAACCA
			Target	gaaatTAATACGACTCACTATAgggCTTGGTACTACAGGTCATACTTTGAAGTCTGGTTGCAAACTTATTAATGCTAAGCCGCCTAAATATTCTTCTAAGGTTGTTTTGAGTGGTGAATGGAATGCTGTGTATAGGGCGTTTGGTTCACCATTTATTACAAATGGTATGTCATTGCTAGATATAATTGTTAAACCAGTTTTCTTTAATGCTTTTGTTAAATGCAATTGTGGTTCTGAGAGTTGGAGTGTTGGTGCATGGGATGGTTACTTATCTTCTTGTTGTGGCACACCTGCTAAGAAACTTTGTGTTGTTCCTGGTAATGTCGTTCCTGGTGATGTGATCATCACCTCAACTAGTGCTGGTTGTGGTGTTAAATACTATGCTGGCTTAGTTGTTAA…
FLUAV	Influenza A virus	PB1	Forward Primer	GAAATTAATACGACTCACTATAGGGTGCTAAGTACAGTTTTGGGAGT
			Reverse Primer	CTGAGGATTGGAGCCCATC
			crRNA	GAUUUAGACUACCCCAAAAACGAAGGGGACUAAAACUGGUGUAUUUCUUUUGUCCAAGAUUCAG
			Target	gaaatTAATACGACTCACTATAgggGTAAGAGAATGAAGCTCCGGACACAAATACCTGCAGAAATGCTAGCAAGCATTGACCTGAAGTATTTCAATGAATCAACAAGGAAGAAAATTGAGAAAATAAGGCCTCTTCTAATAGATGGCACAGCATCATTGAGCCCTGGAATGATGATGGGCATGTTCAACATGCTAAGTACAGTTTTAGGAGTCTCGATACTGAATCTTGGACAAAAGAAATACACCAAGACAACATACTGGTGGGATGGGCTCCAATCCTCAGACGATTTTGCCCTCATAGTGAATGCACCAAATCATGAGGGAATACAAGCAGGAGTGGATAGATTCTATAGGACCTGCAAGTTAGTGGGAATCAACATGAGCAAAAAGAAGTCCTAT…
FLUBV	Influenza B virus	PB1	Forward Primer	GAAATTAATACGACTCACTATAGGGTTTAATATGCTATCTACCGTGTTG
			Reverse Primer	TGCAGTCCATCCCATAAGTAT
			crRNA	GAUUUAGACUACCCCAAAAACGAAGGGGACUAAAACUCCAAUGUUUUUGAUGCCUAGUGCUGCU
			Target	gaaatTAATACGACTCACTATAgggAAGGCTCAAATACCTTGTCCTGATCTGTTCAGCATACCATTAGAAAGATATAATGAAGAAACAAGGGCGAAATTAAAAAGGCTGAAGCCATTCTTCAATGAAGAAGGAACAGCATCTTTGTCGCCTGGGATGATGATGGGAATGTTTAATATGCTATCTACCGTGTTGGGAGTAGCAGCACTAGGCATCAAAAACATTGGAAACAAGGAATACTTATGGGATGGACTGCAATCTTCTGATGATTTTGCTTTGTTTGTTAATGCAAAAGATGAAGAAACATGTATGGAAGGGATAAATGATTTTTACCGAACATGTAAATTATTGGGAATAAACATGAGCAAAAAGAAAAGTTACTGTAACGAAACTGGAATGTT…
HPIV-3	Human Parainfluenza virus 3	M	Forward Primer	GAAATTAATACGACTCACTATAGGGACGAATCAAAGATAAATACGGGAG
			Reverse Primer	ATTGGTAATGATCCAGAGCCA
			crRNA	GAUUUAGACUACCCCAAAAACGAAGGGGACUAAAACUUGUAACUCGGGUCACUGUCAAGAUCAU
			Target	gaaatTAATACGACTCACTATAGGGCAAAACACGGATCCCGGTATTTAGATGTCTTTCTACTCGGCTTCTTCGAGATGGAACGAATCAAAGATAAATACGGGAGTGTGAATGATCTTGACAGTGACCCGAGTTACAAAGTTTGTGGCTCTGGATCATTACCAATCGGACTGGCCAAATACACTGGGAATGACCAGGAATTATTACAGGCTGCAACCAAACTAGATA
HRSV	Human respiratory syncytial virus	M	Forward Primer	GAAATTAATACGACTCACTATAGGGCTTCACGAAGGCTCCACATA
			Reverse Primer	CCCATATTGTTAGTGATGCAGG
			Reverse Primer 2	GCACCCATATTGTTAGTGATGC
			crRNA	GAUUUAGACUACCCCAAAAACGAAGGGGACUAAAACGUCUUUUUCUAGGACAUUGUAUUGAACA
			Target	gaaatTAATACGACTCACTATAGGGGGGGCAAATATGGAAACATACGTGAACAAACTTCACGAAGGCTCCACATACACAGCTGCTGTTCAATACAATGTCCTAGAAAAAGACGATGATCCTGCATCACTTACAATATGGGTGCCCATGTTCCAATCATCCATGCCAGCAGATTTACTTATAAAAGAACTAGCTAATGTCAACATACTAGTGAAACAAATATCCACA
HMPV	Human metapneumovirus	F	Forward Primer	GAAATTAATACGACTCACTATAGGGACCCAAATGAGAAAGACTGTG
			Reverse Primer	GCAACATTAATTCCTGCTGCT
			crRNA	GAUUUAGACUACCCCAAAAACGAAGGGGACUAAAACGUCGCAAAAGACAUGGUCUCCUCUUGUU
			Target	gaaatTAATACGACTCACTATAGGGGAGAAGACCAAGGGTGGTATTGTCAGAATGCAGGGTCAACTGTTTACTACCCAAATGAGAAAGACTGTGAAACAAGAGGAGACCATGTCTTTTGCGACACAGCAGCAGGAATTAATGTTGCTGAGCAATCAAAGGAGTGCAACATCAACATATCCACTACAAATTACCCATGCAAAGTCAGCACAGGAAGACATCCTATCA
RNase P	Human Internal Control	RNase P	Forward Primer	GAAATTAATACGACTCACTATAGGGTTGATGAGCTGGAGCCA
			Reverse Primer	ATGTGGATGGCTGAGTTGTT
			crRNA	GAUUUAGACUACCCCAAAAACGAAGGGGACUAAAACUCCGAGUCAGUGGCUCCCGUGUGUCGGU
			Target	gaaatTAATACGACTCACTATAgggTCCTTGCAGGTGGCTGCCAATACCTCCACCGTGGAGCTTGTTGATGAGCTGGAGCCAGAGACCGACACACGGGAGCCACTGACTCGGATCCGCAACAACTCAGCCATCCACATCCGAGTCTTCAGGGTCACACCCAAGTAATTGAAAAGACACTCCTCCACTTATCCCCTCCGTGATATGGCTCTTCGCATGCTGAGTACTGGACCTCGGACCAGAGCCATGTAAGAAAAGGCCTGTTCCCTGGAAGCCCAAAGGACTCTGCATTGAGGGTGGGGGTAATTGTCTCTTGGTGGCCCAGTTAGTGGGCCTTCCTGA

## Sheet: Table 4 - Cas12&13
Abbreviated Virus Name	Full Virus Name	Location	Primers, Guide, Target	Oligonucleotide Sequence (5'-3')
SARS-CoV-2	SARS-CoV-2	Orf1ab	crRNA	UAAUUUCUACUAAGUGUAGAUAAUAACCACUAAAACUAUUCACUU
HCoV-HKU1	Human coronavirus strain HKU1	Orf1ab	Reverse Primer	ACTACATCTTCTGTAGGTTGTGC
			crRNA	UAAUUUCUACUAAGUGUAGAUUUAUGCGCCUGCAGACUAUAGCUA
HCoV-OC43	Human coronavirus strain OC43	RdRp	crRNA	UAAUUUCUACUAAGUGUAGAUAUCUCUCUAUUAUAUAUAGUCAGA
HCoV-NL63	Human coronavirus strain NL63	Orf1ab	crRNA	UAAUUUCUACUAAGUGUAGAUUUAGCAGGUGUGCCACAACAAGAA
FLUAV	Influenza A virus	PB1	crRNA	UAAUUUCUACUAAGUGUAGAUUCCAAGAUUCAGUAUCGAGACUCC
FLUBV	Influenza B virus	PB1	crRNA	UAAUUUCUACUAAGUGUAGAUCAAUGUUUUUGAUGCCUAGUGCUG
HPIV-3	Human parainfluenza virus 3	M	crRNA	UAAUUUCUACUAAGUGUAGAUUGGCUCUGGAUCAUUACCAAUCGG
HRSV	Human respiratory syncytial virus	M	crRNA	UAAUUUCUACUAAGUGUAGAUUAGGACAUUGUAUUGAACAGCAGC
HMPV	Human metapneumovirus	F	Forward Primer	GAAATTAATACGACTCACTATAGGGACCCAAATGAGAAAGACTGTG
			crRNA	UAAUUUCUACUAAGUGUAGAUACAGUCUUUCUCAUUUGGGUAGUA
RNase P	Human internal control	RNase P	crRNA	UAAUUUCUACUAAGUGUAGAUGCAGCGGGCCAGCUGGGCCU

## Sheet: Table 4 - VIP
Name	Location	Primer, guide	Oligonucleotide Sequence (5'-3')
1	Spike 5'	Forward Primer	gaaatTAATACGACTCACTATAgggATGTTTGTTTTTCTTGTTTTATTGCC
2	Spike middle	Reverse Primer	GGAGTAAGTTGATCTGCATGAATAG
3	Spike middle	Forward Primer	gaaatTAATACGACTCACTATAgggTACTTGGCGTGTTTATTCTACAGG
4	Spike 3'	Reverse Primer	TTATGTGTAATGTAATTTGACTCC
Ancestral	E484	crRNA	GAUUUAGACUACCCCAAAAACGAAGGGGACUAAAACuuaaaaccuccaacaccauuucaaguug
Derived	E484K	crRNA	GAUUUAGACUACCCCAAAAACGAAGGGGACUAAAACaaguagcaauuaaaaccuuucacaccau
Derived	T478K	crRNA	GAUUUAGACUACCCCAAAAACGAAGGGGACUAAAACCAAGUUUUGCUACCGGCCUGAUAGAUUA
Ancestral	K417	crRNA	GAUUUAGACUACCCCAAAAACGAAGGGGACUAAAACGCAUUCUGUCCAAUUUGCCCUGGGGCGA
Derived	K417N	crRNA	GAUUUAGACUACCCCAAAAACGAAGGGGACUAAAACUAUAAUUAUAAUCAGCAACAUCUCCGCA
Derived	K417T	crRNA	GAUUUAGACUACCCCAAAAACGAAGGGGACUAAAACUAUAAUCAGCAGUCGUACCAGUUUGCUA
Ancestral	N439	crRNA	GAUUUAGACUACCCCAAAAACGAAGGGGACUAAAACCCUUAGAAUCAAGAUCGUCAGGAUUCUG
Derived	N439K	crRNA	GAUUUAGACUACCCCAAAAACGAAGGGGACUAAAACucagauuucuagaauuccaagcuaugau
Ancestral	N501	crRNA	GAUUUAGACUACCCCAAAAACGAAGGGGACUAAAACACACCUUUCGUGGGUUGUAAACCAUAUG
Derived	N501T	crRNA	GAUUUAGACUACCCCAAAAACGAAGGGGACUAAAACGGUAACCAACACCCGUCGUGGGUUGGGA
Derived	N501Y	crRNA	GAUUUAGACUACCCCAAAAACGAAGGGGACUAAAACGUUGGUAACCAACACCUUAGGUGGGUUA
Ancestral	S477	crRNA	GAUUUAGACUACCCCAAAAACGAAGGGGACUAAAACGGUGUACGCCCGGCCUGAUAGAUUUCGA
Derived	S477N	crRNA	GAUUUAGACUACCCCAAAAACGAAGGGGACUAAAACACACCAUUACAAGGUGUAUUGCCAGCCA
Ancestral	Y453	crRNA	GAUUUAGACUACCCCAAAAACGAAGGGGACUAAAACCAAUUUAUCCAGGUAAUUAUAGUUAUGG
Derived	Y453F	crRNA	GAUUUAGACUACCCCAAAAACGAAGGGGACUAAAACUCACUUCCUAAACAAUCUCAACAGGUGA
Ancestral	A570	crRNA	GAUUUAGACUACCCCAAAAACGAAGGGGACUAAAACCCCAGUAGUGUCCGCAAUGUCUCUGCGA
Derived	A570D	crRNA	GAUUUAGACUACCCCAAAAACGAAGGGGACUAAAACAGUGUCUUCAAUGUCUCUGCCAAAUUGU
Ancestral	D614	crRNA	GAUUUAGACUACCCCAAAAACGAAGGGGACUAAAACCCUGAUAAAGAACAGCAACCUGGCUAGA
Derived	D614G	crRNA	GAUUUAGACUACCCCAAAAACGAAGGGGACUAAAACUGGGACUUCUGUGCAGUUAACACCCUGG
Ancestral	L18	crRNA	GAUUUAGACUACCCCAAAAACGAAGGGGACUAAAACCAGUUGUAAGAUUAACACACUGACCGGG
Derived	L18F	crRNA	GAUUUAGACUACCCCAAAAACGAAGGGGACUAAAACUUGUUAAGUUAACACACUGACUAGAGAG
Ancestral	A222	crRNA	GAUUUAGACUACCCCAAAAACGAAGGGGACUAAAACGAUGGUUCUAAAGCCGAAAAACCCUGAG
Derived	A222V	crRNA	GAUUUAGACUACCCCAAAAACGAAGGGGACUAAAACUCUAAAAGCGAAAAACCCUGAGGAGGAA
Ancestral	H655	crRNA	GAUUUAGACUACCCCAAAAACGAAGGGGACUAAAACUGUUGACAUGUUCAGCCCCUAUAAUGCA
Derived	H655Y	crRNA	GAUUUAGACUACCCCAAAAACGAAGGGGACUAAAACCGACCUAGCCAGCCCCUAUUAAACAGCA
Ancestral	D80	crRNA	GAUUUAGACUACCCCAAAAACGAAGGGGACUAAAACGGAUUAUUAAACCUCUUAGUACCAUUGG
Derived	D80A	crRNA	GAUUUAGACUACCCCAAAAACGAAGGGGACUAAAACAUGUUAGUACAGGGUUAGCAAGCCUCUU
Ancestral	S13	crRNA	GAUUUAGACUACCCCAAAAACGAAGGGGACUAAAACCACACACUUACUAGAGACUAGUGGCGAU
Derived	S13I	crRNA	GAUUUAGACUACCCCAAAAACGAAGGGGACUAAAACUGUAAGAGUAACACACUGAAUAGAGACG
Ancestral	P26	crRNA	gauuuagacuaccccaaaaacgaaggggacuaaaacguaugcaagagguaauugaguucugguu
Derived	P26S	crRNA	gauuuagacuaccccaaaaacgaaggggacuaaaacguauaggauaauugaguucugguuguaa
Ancestral	P681	crRNA	gauuuagacuaccccaaaaacgaaggggacuaaaacgccugccgaguagaauuagucugagucu
Derived	P681H/R	crRNA	gauuuagacuaccccaaaaacgaaggggacuaaaacguccgccaacgagaauuagucugagucu
Ancestral	D253	crRNA	gauuuagacuaccccaaaaacgaaggggacuaaaaccacuaggaauccaauaacuucuauguaa
Derived	D253G	crRNA	gauuuagacuaccccaaaaacgaaggggacuaaaacgucuaacaaccaggagucaaauaauucc
Ancestral	69/70	crRNA	GAUUUAGACUACCCCAAAAACGAAGGGGACUAAAACaccauuggucccagagacauguauagca
Derived	del69/70	crRNA	GAUUUAGACUACCCCAAAAACGAAGGGGACUAAAACGUUACUUGGUUCCAUGCUAUAUCUGGGA
Ancestral	Q677	crRNA	GAUUUAGACUACCCCAAAAACGAAGGGGACUAAAACGUUAGACUGAGUCUGAUAACUAGCGCAU
Derived	Q677P	crRNA	GAUUUAGACUACCCCAAAAACGAAGGGGACUAAAACUUCUUCGGAGUCUGAUAACUAGCUCAUA
Derived	Q677H	crRNA	GAUUUAGACUACCCCAAAAACGAAGGGGACUAAAACGCCGCCGAGGAGAAUUAGUAUGAGUCUG
Ancestral	L452	crRNA	GAUUUAGACUACCCCAAAAACGAAGGGGACUAAAACGUUCCUAAACAAUCUAUACAGGUAAUCA
Derived	L452R	crRNA	GAUUUAGACUACCCCAAAAACGAAGGGGACUAAAACCUAUAGCUGUAAUUAUAAUUACCACCAA
Ancestral	E154/del156-157	crRNA	GAUUUAGACUACCCCAAAAACGAAGGGGACUAAAACGUAUAGACUCUGAACUCACUUUCAAUGC
Derived	E154K/del156-157	crRNA	GAUUUAGACUACCCCAAAAACGAAGGGGACUAAAACCAUUGAAUUUUUGUUGUUUUUGUGGUAA

## Sheet: Table 5 - Fig 1
Specimen Name	Specimen ID	Raw Read Count	Viral Reads Aligned to Reference	Assembly Length	Reference Genome Length	% Genome Coverage
2019 MGH001	311236637	2342	0	0	29926	0
2019 MGH002	311236712	12187558	85490	30675	30741	99.7853
2019 MGH003	311236632	4110152	736680	27266	27317	99.8133
2019 MGH004	311236652	10810330	14061	27236	27317	99.7035
2019 MGH005	311236649	4592742	1636	27339	27553	99.2233
2019 MGH006	311236644	1852326	0	0	13158	0
2019 MGH007	311236685	4964760	144	12991	13158	98.7308
2019 MGH008	311236668	2400986	106	6934	13158	52.698
2019 MGH009	311236669	10555360	11576	13158	13158	100
2019 MGH010	311236662	3495798	254784	13158	13158	100
2019 MGH011	311236664	876362	19348	13158	13158	100
2019 MGH012	311236643	15981736	1736	13132	13158	99.8024
2019 MGH013	311236661	1409536	10	0	13158	0
2019 MGH014	311236660	2483350	290	2660	13350	19.9251
2019 MGH015	311236646	7231884	1647*	0	6944	Partial*
2019 MGH016	311236636	1703676	0	0	6944	0
2019 MGH017	311236625	10779518	0	0	N/A	N/A
2019 MGH018	311236627	1058408	0	0	N/A	N/A
2019 MGH019	311236630	1367668	0	0	N/A	N/A
2019 MGH020	311236631	1360360	0	0	N/A	N/A
2019 MGH021	311236633	1712	0	0	N/A	N/A
2019 MGH022	311236635	772404	0	0	N/A	N/A
2019 MGH023	311236639	1672448	0	0	N/A	N/A
2019 MGH024	311236640	4133980	0	0	N/A	N/A
2019 MGH025	311236641	2493726	0	0	N/A	N/A
2019 MGH026	311236642	10662122	0	0	N/A	N/A
2019 MGH027	311236645	643114	0	0	N/A	N/A
2019 MGH028	311236647	1530254	0	0	N/A	N/A
2019 MGH029	311236648	663136	0	0	N/A	N/A
2019 MGH030	311236650	1037916	0	0	N/A	N/A
2019 MGH031	311236651	726786	0	0	N/A	N/A
2019 MGH032	311236653	856162	0	0	N/A	N/A
2019 MGH033	311236654	1077938	0	0	N/A	N/A
2019 MGH034	311236655	1647162	188	7182	13158	54.5828
2019 MGH035	311236656	805126	0	0	N/A	N/A
2019 MGH036	311236657	2550728	0	0	N/A	N/A
2019 MGH037	311236658	2713690	0	0	N/A	N/A
2019 MGH038	311236659	1198170	0	0	N/A	N/A
2019 MGH039	311236663	1400266	0	0	N/A	N/A
2019 MGH040	311236665	692180	0	0	N/A	N/A
2019 MGH041	311236666	1052728	0	0	N/A	N/A
2019 MGH042	311236667	618088	0	0	N/A	N/A
2019 MGH043	311236670	384272	0	0	N/A	N/A
2019 MGH044	311236671	6115868	0	0	N/A	N/A
2019 MGH045	311236672	3354682	0	0	N/A	N/A
2019 MGH046	311236673	941964	0	0	N/A	N/A
2019 MGH047	311236678	6	0	0	N/A	N/A
2019 MGH048	311236680	861864	0	0	N/A	N/A
2019 MGH049	311236682	823514	0	0	N/A	N/A
2019 MGH050	311236686	872170	0	0	N/A	N/A
2019 MGH051	311236703	419682	0	0	N/A	N/A
2019 MGH052	311236709	7845696	0	0	N/A	N/A
2019 MGH053	311236719	2295126	0	0	N/A	N/A
2019 MGH054	311242768	5341018	0	0	N/A	N/A
2019 MGH055	311242778	3398634	0	0	N/A	N/A
2019 MGH056	311242783	846478	0	0	N/A	N/A
2019 MGH057	311242785	295224	0	0	N/A	N/A
2019 MGH058	311242796	1000338	0	0	N/A	N/A
			*Kraken
Sample Name	Sample ID	RT-qPCR SARS-CoV-2 N1 Ct	Bioproject Number
MGH-001	CV0001	32.5	PRJNA715749
MGH-002	CV0002	30.27	PRJNA715749
MGH-003	CV0003	23.925	PRJNA715749
MGH-004	CV0004	17.3	PRJNA715749
MGH-005	CV0005	22.925	PRJNA715749
MGH-006	CV0006	26.185	PRJNA715749
MGH-007	CV0007	Undetermined	PRJNA715749
MGH-008	CV0008	Undetermined	PRJNA715749
MGH-009	CV0009	Undetermined	PRJNA715749
MGH-010	CV0010	Undetermined	PRJNA715749
Sample Name	Sample ID	RT-qPCR Influenza A virus Ct	Bioproject Number
CDC-001	000J3RUG	20.37	PRJNA623215
CDC-002	000J3RUF	20.67	PRJNA623215
CDC-003	000J3RUC	17.74	PRJNA623215
CDC-004	000J3RUL	28.92	PRJNA623215
CDC-005	000J3RUH	23.28	PRJNA623215
CDC-006	000J3RUA	27.9	PRJNA623215
CDC-007	000J3RUM	28.61	PRJNA623215
CDC-008	000J3RUB	28.64	PRJNA623215

## Sheet: Table 5 - Fig 2
Specimen Name	Specimen ID	RT-qPCR (prior Broad)	CARMEN	RT-qPCR (side-by-side)	Date Collected	SARS-CoV-2 Ct Mean	mCARMEN SARS-CoV-2	NGS Raw Read Count	NGS SARS-CoV-2 Reads	NGS SARS-CoV-2 Assembly Length	NGS SARS-CoV-2 Reference Genome Length	NGS SARS-CoV-2 % Genome Coverage	NGS Viral Reads	NGS Viral Assmebly Length	NGS Viral Reference Genome Length	NGS Viral % Genome Coverage
N/A	GP_0081	Pos	Pos	Pos	April-May 2020	16.035	0.961391	147448	29861	29903	99.8595	N/A	N/A	N/A	N/A	N/A
N/A	GP_0082	Pos	Pos	Pos	April-May 2020	21.375	0.976245	-	-	-	-	-	-	-	-	-
N/A	GP_0083	Pos	Pos	Pos	April-May 2020	24.754	0.972361	-	-	-	-	-	-	-	-	-
N/A	GP_0084	Pos	Pos	Pos	April-May 2020	21.487	0.983604	-	-	-	-	-	-	-	-	-
N/A	GP_0085	Pos	Pos	Neg	April-May 2020	34.843	0.987717	-	-	-	-	-	-	-	-	-
N/A	GP_0086	Pos	Pos	Pos	April-May 2020	22.733	0.986917	-	-	-	-	-	-	-	-	-
N/A	GP_0135	Neg	Neg	Neg	April-May 2020	Undetermined	0.0954339	-	-	-	-	-	-	-	-	-
N/A	GP_0136	Neg	Neg	Neg	April-May 2020	Undetermined	0.0902477	-	-	-	-	-	-	-	-	-
N/A	GP_0137	Neg	Neg	Neg	April-May 2020	Undetermined	0.0916207	-	-	-	-	-	-	-	-	-
N/A	GP_0138	Neg	Neg	Neg	April-May 2020	Undetermined	0.0875854	-	-	-	-	-	-	-	-	-
N/A	GP_0139	Neg	Neg	Neg	April-May 2020	Undetermined	0.0866607	-	-	-	-	-	-	-	-	-
N/A	GP_0140	Neg	Neg	Neg	April-May 2020	Undetermined	0.0915238	3371294	0	0	29903	0	N/A	N/A	N/A	N/A
N/A	GP_0141	Neg	Neg	Neg	April-May 2020	Undetermined	0.0919583	-	-	-	-	-	-	-	-	-
N/A	GP_0142	Neg	Neg	Neg	April-May 2020	Undetermined	0.0908996	-	-	-	-	-	-	-	-	-
N/A	GP_0143	Neg	Neg	Neg	April-May 2020	Undetermined	0.0943181	-	-	-	-	-	-	-	-	-
N/A	GP_0144	Neg	Neg	Neg	April-May 2020	Undetermined	0.0935152	-	-	-	-	-	-	-	-	-
N/A	GP_0145	Neg	Neg	Neg	April-May 2020	Undetermined	0.0870754	-	-	-	-	-	-	-	-	-
N/A	GP_0146	Neg	Neg	Neg	April-May 2020	Undetermined	0.0898567	3857494	0	0	29903	0	N/A	N/A	N/A	N/A
N/A	GP_0147	Neg	Neg	Neg	April-May 2020	Undetermined	0.0912606	-	-	-	-	-	-	-	-	-
N/A	GP_0148	Neg	Neg	Neg	April-May 2020	Undetermined	0.0921237	-	-	-	-	-	-	-	-	-
N/A	GP_0149	Neg	Neg	Neg	April-May 2020	Undetermined	0.0923331	-	-	-	-	-	-	-	-	-
N/A	GP_0150	Neg	Neg	Neg	April-May 2020	Undetermined	0.0945389	-	-	-	-	-	-	-	-	-
N/A	GP_0151	Neg	Neg	Neg	April-May 2020	Undetermined	0.100997	3612510	0	0	29903	0	N/A	N/A	N/A	N/A
N/A	GP_0152	Neg	Neg	Neg	April-May 2020	Undetermined	0.099547	-	-	-	-	-	-	-	-	-
N/A	GP_0153	Neg	Neg	Neg	April-May 2020	Undetermined	0.0949485	-	-	-	-	-	-	-	-	-
N/A	GP_0154	Neg	Neg	Neg	April-May 2020	Undetermined	0.0921019	-	-	-	-	-	-	-	-	-
N/A	GP_0155	Neg	Neg	Neg	April-May 2020	Undetermined	0.0972577	3624824	0	0	29903	0	N/A	N/A	N/A	N/A
N/A	GP_0156	Neg	Neg	Neg	April-May 2020	Undetermined	0.0882533	-	-	-	-	-	-	-	-	-
N/A	GP_0157	Neg	Neg	Neg	April-May 2020	Undetermined	0.0939454	-	-	-	-	-	-	-	-	-
N/A	GP_0158	Neg	Neg	Neg	April-May 2020	Undetermined	0.090051	-	-	-	-	-	-	-	-	-
N/A	GP_0159	Neg	Neg	Neg	April-May 2020	Undetermined	0.0895797	4361094	2	0	29903	0	N/A	N/A	N/A	N/A
N/A	GP_0160	Neg	Neg	Neg	April-May 2020	Undetermined	0.089695	-	-	-	-	-	-	-	-	-
N/A	GP_0161	Neg	Neg	Neg	April-May 2020	Undetermined	0.0802346	-	-	-	-	-	-	-	-	-
N/A	GP_0162	Neg	Neg	Neg	April-May 2020	Undetermined	0.0791319	-	-	-	-	-	-	-	-	-
N/A	GP_0163	Neg	Neg	Neg	April-May 2020	Undetermined	0.0783289	-	-	-	-	-	-	-	-	-
N/A	GP_0164	Neg	Neg	Neg	April-May 2020	Undetermined	0.0789242	19542884	0	0	29903	0	N/A	N/A	N/A	N/A
N/A	GP_0165	Neg	Neg	Neg	April-May 2020	Undetermined	0.0772898	-	-	-	-	-	-	-	-	-
N/A	GP_0166	Neg	Neg	Neg	April-May 2020	Undetermined	0.0758724	-	-	-	-	-	-	-	-	-
N/A	GP_0167	Neg	Neg	Neg	April-May 2020	Undetermined	0.0801373	14051224	0	0	29903	0	N/A	N/A	N/A	N/A
N/A	GP_0168	Neg	Neg	Neg	April-May 2020	Undetermined	0.0804351	11958596	1	0	29903	0	N/A	N/A	N/A	N/A
N/A	GP_0169	Neg	Neg	Neg	April-May 2020	Undetermined	0.077563	-	-	-	-	-	-	-	-	-
N/A	GP_0170	Neg	Neg	Neg	April-May 2020	Undetermined	0.076237	-	-	-	-	-	-	-	-	-
N/A	GP_0171	Neg	Neg	Neg	April-May 2020	Undetermined	0.0785061	-	-	-	-	-	-	-	-	-
N/A	GP_0172	Neg	Neg	Neg	April-May 2020	Undetermined	0.078364	-	-	-	-	-	-	-	-	-
N/A	GP_0173	Neg	Neg	Neg	April-May 2020	Undetermined	0.0804929	-	-	-	-	-	-	-	-	-
N/A	GP_0174	Neg	Neg	Neg	April-May 2020	Undetermined	0.0741222	-	-	-	-	-	-	-	-	-
N/A	GP_0175	Neg	Neg	Neg	April-May 2020	Undetermined	0.0780585	16792214	2	0	29903	0	N/A	N/A	N/A	N/A
N/A	GP_0176	Neg	Neg	Neg	April-May 2020	Undetermined	0.0814246	-	-	-	-	-	-	-	-	-
N/A	GP_0177	Neg	Neg	Neg	April-May 2020	Undetermined	0.0786254	-	-	-	-	-	-	-	-	-
N/A	GP_0178	Neg	Neg	Neg	April-May 2020	Undetermined	0.0788041	-	-	-	-	-	-	-	-	-
N/A	GP_0179	Neg	Neg	Neg	April-May 2020	Undetermined	0.0835312	-	-	-	-	-	-	-	-	-
N/A	GP_0180	Neg	Neg	Neg	April-May 2020	Undetermined	0.0757421	-	-	-	-	-	-	-	-	-
N/A	GP_0181	Neg	Neg	Neg	April-May 2020	Undetermined	0.0765336	-	-	-	-	-	-	-	-	-
N/A	GP_0182	Neg	Neg	Neg	April-May 2020	Undetermined	0.0797424	-	-	-	-	-	-	-	-	-
N/A	GP_0183	Pos	Pos	Pos	April-May 2020	25.125	0.968527	-	-	-	-	-	-	-	-	-
N/A	GP_0184	Pos	Pos	Pos	April-May 2020	17.94	0.973458	-	-	-	-	-	-	-	-	-
N/A	GP_0185	Pos	Pos	Pos	April-May 2020	23.605	0.972418	-	-	-	-	-	-	-	-	-
N/A	GP_0186	Pos	Pos	Pos	April-May 2020	27.173	0.971052	-	-	-	-	-	-	-	-	-
N/A	GP_0187	Pos	Pos	Pos	April-May 2020	15.344	0.982131	-	-	-	-	-	-	-	-	-
N/A	GP_0188	Pos	Pos	Pos	April-May 2020	26.833	1	-	-	-	-	-	-	-	-	-
N/A	GP_0189	Pos	Neg	Neg	April-May 2020	Undetermined	0.0958299	22132690	0	0	29903	0	N/A	N/A	N/A	N/A
N/A	GP_0190	Pos	Pos	Pos	April-May 2020	28.151	0.969496	-	-	-	-	-	-	-	-	-
N/A	GP_0191	Pos	Pos	Pos	April-May 2020	22.249	0.967981	-	-	-	-	-	-	-	-	-
N/A	GP_0192	Pos	Pos	Neg	April-May 2020	Inconclusive	0.974958	-	-	-	-	-	-	-	-	-
N/A	GP_0193	Pos	Pos	Pos	April-May 2020	29.837	0.976074	-	-	-	-	-	-	-	-	-
N/A	GP_0194	Pos	Pos	Pos	April-May 2020	26.587	0.973041	-	-	-	-	-	-	-	-	-
N/A	GP_0195	Pos	Pos	Pos	April-May 2020	19.507	0.979444	-	-	-	-	-	-	-	-	-
N/A	GP_0196	Pos	Pos	Pos	April-May 2020	25.04	0.99132	-	-	-	-	-	-	-	-	-
N/A	GP_0197	Pos	Pos	Pos	April-May 2020	14.892	0.978441	-	-	-	-	-	-	-	-	-
N/A	GP_0198	Pos	Pos	Pos	April-May 2020	30.145	0.971207	-	-	-	-	-	-	-	-	-
N/A	GP_0199	Pos	Pos	Pos	April-May 2020	18.298	0.96644	-	-	-	-	-	-	-	-	-
N/A	GP_0200	Pos	Pos	Pos	April-May 2020	22.673	0.973045	-	-	-	-	-	-	-	-	-
N/A	GP_0201	Pos	Pos	Pos	April-May 2020	19.244	0.97062	-	-	-	-	-	-	-	-	-
N/A	GP_0202	Pos	Pos	Pos	April-May 2020	27.908	0.968647	-	-	-	-	-	-	-	-	-
N/A	GP_0203	Pos	Pos	Pos	April-May 2020	23.679	0.991333	-	-	-	-	-	-	-	-	-
N/A	GP_0204	Pos	Pos	Pos	April-May 2020	27.786	0.991429	-	-	-	-	-	-	-	-	-
N/A	GP_0205	Pos	Neg	Neg	April-May 2020	Inconclusive	0.981619	-	-	-	-	-	-	-	-	-
N/A	GP_0206	Pos	Pos	Pos	April-May 2020	29.132	0.970302	-	-	-	-	-	-	-	-	-
N/A	GP_0207	Pos	Pos	Pos	April-May 2020	30.851	0.959876	-	-	-	-	-	-	-	-	-
N/A	GP_0208	Pos	Pos	Pos	April-May 2020	19.732	0.972187	-	-	-	-	-	-	-	-	-
N/A	GP_0209	Pos	Pos	Pos	April-May 2020	28.522	0.979517	-	-	-	-	-	-	-	-	-
N/A	GP_0210	Pos	Pos	Pos	April-May 2020	30.903	0.972105	-	-	-	-	-	-	-	-	-
N/A	GP_0211	Pos	Pos	Pos	April-May 2020	31.934	0.989206	-	-	-	-	-	-	-	-	-
N/A	GP_0212	Pos	Pos	Pos	April-May 2020	25.465	0.98679	-	-	-	-	-	-	-	-	-
N/A	GP_0213	Pos	Neg	Neg	April-May 2020	Inconclusive	0.0978768	-	-	-	-	-	-	-	-	-
N/A	GP_0214	Pos	Pos	Pos	April-May 2020	30.645	0.969341	-	-	-	-	-	-	-	-	-
N/A	GP_0215	Pos	Pos	Pos	April-May 2020	28.57	0.959324	-	-	-	-	-	-	-	-	-
N/A	GP_0216	Pos	Pos	Pos	April-May 2020	32.403	0.969312	-	-	-	-	-	-	-	-	-
N/A	GP_0217	Pos	Pos	Pos	April-May 2020	24.185	0.978778	-	-	-	-	-	-	-	-	-
N/A	GP_0218	Pos	Pos	Pos	April-May 2020	22.001	0.970855	-	-	-	-	-	-	-	-	-
N/A	GP_0219	Pos	Pos	Pos	April-May 2020	18.52	0.991321	-	-	-	-	-	-	-	-	-
N/A	GP_0220	Pos	Pos	Pos	April-May 2020	34.735	0.984919	-	-	-	-	-	-	-	-	-
N/A	GP_0221	Pos	Pos	Neg	April-May 2020	Inconclusive	0.981139	-	-	-	-	-	-	-	-	-
N/A	GP_0222	Pos	Pos	Pos	April-May 2020	25.013	0.956944	-	-	-	-	-	-	-	-	-
N/A	GP_0223	Pos	Pos	Pos	April-May 2020	32.399	0.962699	-	-	-	-	-	-	-	-	-
N/A	GP_0224	Pos	Pos	Pos	April-May 2020	22.046	0.966162	-	-	-	-	-	-	-	-	-
N/A	GP_0225	Pos	Pos	Pos	April-May 2020	23.512	0.966417	-	-	-	-	-	-	-	-	-
N/A	GP_0226	Pos	Pos	Pos	April-May 2020	16.696	0.976079	-	-	-	-	-	-	-	-	-
N/A	GP_0227	Pos	Pos	Pos	April-May 2020	24.954	0.992007	-	-	-	-	-	-	-	-	-
N/A	GP_0228	Pos	Pos	Pos	April-May 2020	34.122	0.984828	-	-	-	-	-	-	-	-	-
N/A	GP_0229	Pos	Pos	Pos	April-May 2020	23.413	0.971509	-	-	-	-	-	-	-	-	-
N/A	GP_0230	Pos	Pos	Pos	April-May 2020	15.934	0.958297	-	-	-	-	-	-	-	-	-
N/A	GP_0231	Pos	Pos	Pos	April-May 2020	22.429	0.97018	-	-	-	-	-	-	-	-	-
N/A	GP_0232	Pos	Pos	Pos	April-May 2020	19.486	0.991508	-	-	-	-	-	-	-	-	-
N/A	GP_0233	Pos	Pos	Pos	April-May 2020	24.84	0.994569	-	-	-	-	-	-	-	-	-
N/A	GP_0234	Pos	Pos	Pos	April-May 2020	19.987	0.992183	-	-	-	-	-	-	-	-	-
N/A	GP_0235	Pos	Pos	Pos	April-May 2020	27.13	0.991915	-	-	-	-	-	-	-	-	-
N/A	GP_0236	Pos	Pos	Pos	April-May 2020	21.334	0.986632	-	-	-	-	-	-	-	-	-
N/A	GP_0237	Pos	Pos	Pos	April-May 2020	28.501	0.983631	-	-	-	-	-	-	-	-	-
N/A	GP_0238	Pos	Pos	Neg	April-May 2020	Inconclusive	0.971396	17594764	3	0	29903	0	N/A	N/A	N/A	N/A
N/A	GP_0239	Pos	Pos	Pos	April-May 2020	22.724	0.971385	-	-	-	-	-	-	-	-	-
N/A	GP_0240	Pos	Pos	Pos	April-May 2020	18.303	0.979816	-	-	-	-	-	-	-	-	-
N/A	GP_0241	Pos	Pos	Pos	April-May 2020	18.766	0.997177	-	-	-	-	-	-	-	-	-
N/A	GP_0242	Pos	Pos	Pos	April-May 2020	31.055	1	-	-	-	-	-	-	-	-	-
N/A	GP_0243	Pos	Pos	Pos	April-May 2020	20.801	0.991328	-	-	-	-	-	-	-	-	-
Broad-0004	GP_0244	Pos	Pos	Pos	April-May 2020	33.468	0.968451	20110006	20	0	29903	0	0	0	29926	0
N/A	GP_0245	Pos	Pos	Pos	April-May 2020	29.925	0.973841	-	-	-	-	-	-	-	-	-
N/A	GP_0246	Pos	Pos	Pos	April-May 2020	21.313	0.989563	-	-	-	-	-	-	-	-	-
N/A	GP_0247	Pos	Pos	Pos	April-May 2020	24.868	0.984699	-	-	-	-	-	-	-	-	-
N/A	GP_0248	Pos	Pos	Pos	April-May 2020	21.94	0.976171	-	-	-	-	-	-	-	-	-
N/A	GP_0249	Pos	Pos	Pos	April-May 2020	21.746	0.991921	-	-	-	-	-	-	-	-	-
N/A	GP_0250	Pos	Neg	Neg	April-May 2020	Inconclusive	0.0960853	-	-	-	-	-	-	-	-	-
N/A	GP_0251	Pos	Pos	Pos	April-May 2020	32.118	0.987866	-	-	-	-	-	-	-	-	-
N/A	GP_0252	Pos	Pos	Pos	April-May 2020	16.093	0.980981	-	-	-	-	-	-	-	-	-
N/A	GP_0253	Pos	Pos	Pos	April-May 2020	24.3	0.980566	-	-	-	-	-	-	-	-	-
N/A	GP_0254	Pos	Pos	Pos	April-May 2020	31.458	0.986315	-	-	-	-	-	-	-	-	-
N/A	GP_0255	Pos	Pos	Pos	April-May 2020	30.895	0.972511	-	-	-	-	-	-	-	-	-
N/A	GP_0256	Pos	Pos	Pos	April-May 2020	29.134	0.97391	-	-	-	-	-	-	-	-	-
N/A	GP_0257	Pos	Pos	Pos	April-May 2020	15.122	0.989444	4133486	649592	29901	29903	99.9933	N/A	N/A	N/A	N/A
N/A	GP_0258	Pos	Pos	Pos	April-May 2020	29.65	0.990347	-	-	-	-	-	-	-	-	-
N/A	GP_0259	Pos	Pos	Pos	April-May 2020	18.599	0.98549	-	-	-	-	-	-	-	-	-
N/A	GP_0260	Pos	Pos	Pos	April-May 2020	19.307	0.976574	-	-	-	-	-	-	-	-	-
N/A	GP_0261	Pos	Pos	Neg	April-May 2020	Inconclusive	0.508407	4993248	4	0	29903	0	N/A	N/A	N/A	N/A
N/A	GP_0262	Pos	Pos	Pos	April-May 2020	19.46	0.979228	-	-	-	-	-	-	-	-	-
N/A	GP_0263	Pos	Pos	Pos	April-May 2020	20.507	0.972274	-	-	-	-	-	-	-	-	-
N/A	GP_0264	Pos	Pos	Pos	April-May 2020	19.119	0.976762	-	-	-	-	-	-	-	-	-
N/A	GP_0265	Pos	Pos	Pos	April-May 2020	32.314	0.988773	-	-	-	-	-	-	-	-	-
N/A	GP_0266	Pos	Pos	Pos	April-May 2020	31.703	0.98192	-	-	-	-	-	-	-	-	-
N/A	GP_0267	Pos	Pos	Pos	April-May 2020	20.244	0.981612	-	-	-	-	-	-	-	-	-
N/A	GP_0268	Pos	Pos	Pos	April-May 2020	28.455	0.975095	-	-	-	-	-	-	-	-	-
N/A	GP_0269	Pos	Pos	Pos	April-May 2020	29.404	0.971172	-	-	-	-	-	-	-	-	-
N/A	GP_0270	Pos	Pos	Pos	April-May 2020	20.605	0.977712	-	-	-	-	-	-	-	-	-
N/A	GP_0271	Pos	Pos	Pos	April-May 2020	22.552	0.969991	-	-	-	-	-	-	-	-	-
N/A	GP_0272	Pos	Pos	Pos	April-May 2020	31.846	0.968357	-	-	-	-	-	-	-	-	-
N/A	GP_0273	Pos	Pos	Pos	April-May 2020	21.131	0.995307	-	-	-	-	-	-	-	-	-
N/A	GP_0274	Pos	Pos	Pos	April-May 2020	18.559	0.993217	-	-	-	-	-	-	-	-	-
N/A	GP_0275	Pos	Pos	Pos	April-May 2020	28.316	0.984121	-	-	-	-	-	-	-	-	-
N/A	GP_0276	Pos	Pos	Pos	April-May 2020	30.761	0.980474	-	-	-	-	-	-	-	-	-
N/A	GP_0277	Pos	Pos	Pos	April-May 2020	32.397	0.876641	-	-	-	-	-	-	-	-	-
N/A	GP_0278	Pos	Pos	Pos	April-May 2020	31.557	0.976326	-	-	-	-	-	-	-	-	-
N/A	GP_0279	Pos	Pos	Pos	April-May 2020	17.529	0.976221	-	-	-	-	-	-	-	-	-
N/A	GP_0280	Pos	Pos	Pos	April-May 2020	24.895	0.995195	20725744	878	29346	29903	98.1373	N/A	N/A	N/A	N/A
N/A	GP_0281	Pos	Pos	Pos	April-May 2020	22.611	0.999953	-	-	-	-	-	-	-	-	-
N/A	GP_0282	Pos	Pos	Pos	April-May 2020	34.757	0.988999	-	-	-	-	-	-	-	-	-
N/A	GP_0283	Pos	Neg	Neg	April-May 2020	Undetermined	0.072344	-	-	-	-	-	-	-	-	-
N/A	GP_0284	Pos	Pos	Pos	April-May 2020	27.814	0.996682	-	-	-	-	-	-	-	-	-
N/A	GP_0285	Pos	Pos	Pos	April-May 2020	23.887	0.985851	-	-	-	-	-	-	-	-	-
N/A	GP_0286	Pos	Pos	Pos	April-May 2020	28.439	0.985605	-	-	-	-	-	-	-	-	-
N/A	GP_0287	Pos	Pos	Pos	April-May 2020	17.876	0.967907	-	-	-	-	-	-	-	-	-
N/A	GP_0288	Pos	Pos	Pos	April-May 2020	18.459	0.98075	-	-	-	-	-	-	-	-	-
N/A	GP_0289	Pos	Pos	Pos	April-May 2020	21.897	0.994841	-	-	-	-	-	-	-	-	-
N/A	GP_0290	Pos	Pos	Pos	April-May 2020	23.802	0.997122	-	-	-	-	-	-	-	-	-
N/A	GP_0291	Pos	Pos	Pos	April-May 2020	24.611	0.99138	-	-	-	-	-	-	-	-	-
N/A	GP_0292	Pos	Pos	Pos	April-May 2020	28.234	0.984859	-	-	-	-	-	-	-	-	-
N/A	GP_0293	Pos	Pos	Pos	April-May 2020	26.442	0.983842	-	-	-	-	-	-	-	-	-
N/A	GP_0294	Pos	Pos	Pos	April-May 2020	21.678	0.981108	-	-	-	-	-	-	-	-	-
N/A	GP_0295	Pos	Pos	Pos	April-May 2020	21.102	0.980014	-	-	-	-	-	-	-	-	-
N/A	GP_0296	Pos	Pos	Pos	April-May 2020	30.672	0.982252	-	-	-	-	-	-	-	-	-
N/A	GP_0297	Pos	Pos	Neg	April-May 2020	Inconclusive	1	-	-	-	-	-	-	-	-	-
N/A	GP_0298	Pos	Pos	Pos	April-May 2020	33.069	0.995718	-	-	-	-	-	-	-	-	-
N/A	GP_0299	Pos	Pos	Neg	April-May 2020	Undetermined	0.922071	4101128	0	0	29903	0	N/A	N/A	N/A	N/A
N/A	GP_0300	Pos	Pos	Pos	April-May 2020	33.09	0.981155	-	-	-	-	-	-	-	-	-
N/A	GP_0301	Pos	Pos	Pos	April-May 2020	33.747	0.972526	-	-	-	-	-	-	-	-	-
N/A	GP_0302	Pos	Pos	Neg	April-May 2020	Inconclusive	0.307052	-	-	-	-	-	-	-	-	-
N/A	GP_0303	Pos	Pos	Pos	April-May 2020	33.64	0.974861	-	-	-	-	-	-	-	-	-
N/A	GP_0304	Pos	Neg	Neg	April-May 2020	Inconclusive	0.073219	-	-	-	-	-	-	-	-	-
N/A	GP_0305	Pos	Pos	Pos	April-May 2020	27.211	0.992705	-	-	-	-	-	-	-	-	-
N/A	GP_0306	Pos	Pos	Pos	April-May 2020	33.178	0.997916	-	-	-	-	-	-	-	-	-
N/A	GP_0307	Pos	Pos	Pos	April-May 2020	27.273	0.985972	-	-	-	-	-	-	-	-	-
N/A	GP_0308	Pos	Pos	Pos	April-May 2020	34.548	0.984538	-	-	-	-	-	-	-	-	-
N/A	GP_0309	Pos	Pos	Pos	April-May 2020	26.251	0.97594	4411240	50	36	29903	0.120389	N/A	N/A	N/A	N/A
N/A	GP_0310	Pos	Pos	Pos	April-May 2020	32.09	0.985233	-	-	-	-	-	-	-	-	-
N/A	GP_0311	Pos	Pos	Neg	April-May 2020	Inconclusive	0.973819	-	-	-	-	-	-	-	-	-
N/A	GP_0312	Pos	Pos	Pos	April-May 2020	20.13	0.971539	-	-	-	-	-	-	-	-	-
N/A	GP_0313	Pos	Pos	Pos	April-May 2020	24.187	0.99022	-	-	-	-	-	-	-	-	-
N/A	GP_0314	Pos	Pos	Pos	April-May 2020	30.463	0.986709	-	-	-	-	-	-	-	-	-
N/A	GP_0315	Pos	Pos	Pos	April-May 2020	24.093	0.983831	-	-	-	-	-	-	-	-	-
N/A	GP_0316	Pos	Pos	Pos	April-May 2020	34.424	0.980083	-	-	-	-	-	-	-	-	-
N/A	GP_0317	Pos	Pos	Pos	April-May 2020	29.468	0.982669	-	-	-	-	-	-	-	-	-
N/A	GP_0318	Pos	Pos	Pos	April-May 2020	31.557	0.98404	-	-	-	-	-	-	-	-	-
N/A	GP_0319	Pos	Pos	Pos	April-May 2020	21.814	0.974394	-	-	-	-	-	-	-	-	-
N/A	GP_0320	Pos	Pos	Pos	April-May 2020	33.896	0.986584	-	-	-	-	-	-	-	-	-
N/A	GP_0321	Pos	Pos	Neg	April-May 2020	Inconclusive	0.408035	-	-	-	-	-	-	-	-	-
N/A	GP_0322	Pos	Pos	Pos	April-May 2020	23.356	0.991126	-	-	-	-	-	-	-	-	-
N/A	GP_0323	Pos	Pos	Pos	April-May 2020	27.405	0.988196	-	-	-	-	-	-	-	-	-
N/A	GP_0324	Pos	Pos	Pos	April-May 2020	31.012	0.989803	-	-	-	-	-	-	-	-	-
N/A	GP_0325	Pos	Pos	Pos	April-May 2020	24.887	0.984878	-	-	-	-	-	-	-	-	-
N/A	GP_0326	Pos	Pos	Pos	April-May 2020	22.478	0.988398	-	-	-	-	-	-	-	-	-
N/A	GP_0327	Pos	Pos	Pos	April-May 2020	34.42	0.642103	-	-	-	-	-	-	-	-	-
N/A	GP_0328	Pos	Pos	Neg	April-May 2020	Undetermined	0.951413	4990022	0	0	29903	0	N/A	N/A	N/A	N/A
N/A	GP_0329	Pos	Pos	Pos	April-May 2020	21.344	0.995465	-	-	-	-	-	-	-	-	-
N/A	GP_0330	Pos	Pos	Pos	April-May 2020	25.659	0.994625	-	-	-	-	-	-	-	-	-
N/A	GP_0331	Pos	Pos	Pos	April-May 2020	32.485	0.984487	-	-	-	-	-	-	-	-	-
N/A	GP_0332	Pos	Pos	Pos	April-May 2020	25.831	0.983033	-	-	-	-	-	-	-	-	-
N/A	GP_0333	Pos	Pos	Pos	April-May 2020	27.642	0.988109	-	-	-	-	-	-	-	-	-
N/A	GP_0334	Pos	Neg	Neg	April-May 2020	Inconclusive	0.0672564	5076534	0	0	29903	0	N/A	N/A	N/A	N/A
N/A	GP_0335	Pos	Neg	Neg	April-May 2020	Undetermined	0.0700259	-	-	-	-	-	-	-	-	-
N/A	GP_0336	Pos	Pos	Pos	April-May 2020	33.28	0.98958	-	-	-	-	-	-	-	-	-
N/A	GP_0337	Pos	Neg	Neg	April-May 2020	Inconclusive	0.0709859	-	-	-	-	-	-	-	-	-
N/A	GP_0338	Pos	Pos	Pos	April-May 2020	29.66	0.991166	-	-	-	-	-	-	-	-	-
N/A	GP_0339	Pos	Pos	Pos	April-May 2020	32.309	0.988327	-	-	-	-	-	-	-	-	-
N/A	GP_0340	Pos	Neg	Neg	April-May 2020	Inconclusive	0.0926801	-	-	-	-	-	-	-	-	-
N/A	GP_0341	Pos	Pos	Neg	April-May 2020	Inconclusive	0.988543	-	-	-	-	-	-	-	-	-
N/A	GP_0342	Pos	Neg	Neg	April-May 2020	Inconclusive	0.0634484	4621596	0	0	29903	0	N/A	N/A	N/A	N/A
N/A	GP_0343	Pos	Pos	Pos	April-May 2020	22.406	0.96459	-	-	-	-	-	-	-	-	-
N/A	GP_0344	Pos	Pos	Pos	April-May 2020	26.946	0.983401	-	-	-	-	-	-	-	-	-
N/A	GP_0345	Pos	Pos	Pos	April-May 2020	34.978	0.993826	-	-	-	-	-	-	-	-	-
N/A	GP_0346	Pos	Pos	Pos	April-May 2020	20.262	0.984689	-	-	-	-	-	-	-	-	-
N/A	GP_0347	Pos	Pos	Pos	April-May 2020	33.142	0.979868	-	-	-	-	-	-	-	-	-
N/A	GP_0348	Pos	Pos	Pos	April-May 2020	24.993	0.978772	-	-	-	-	-	-	-	-	-
N/A	GP_0349	Pos	Neg	Neg	April-May 2020	Undetermined	0.0603563	-	-	-	-	-	-	-	-	-
N/A	GP_0350	Pos	Pos	Pos	April-May 2020	21.897	0.989137	-	-	-	-	-	-	-	-	-
N/A	GP_0351	Pos	Pos	Neg	April-May 2020	Inconclusive	0.608601	-	-	-	-	-	-	-	-	-
N/A	GP_0352	Pos	Pos	Pos	April-May 2020	19.428	0.995163	-	-	-	-	-	-	-	-	-
N/A	GP_0353	Pos	Pos	Neg	April-May 2020	Undetermined	0.409181	1790180	2	0	29903	0	N/A	N/A	N/A	N/A
N/A	GP_0354	Pos	Pos	Pos	April-May 2020	25.735	0.982147	-	-	-	-	-	-	-	-	-
N/A	GP_0355	Pos	Pos	Neg	April-May 2020	Inconclusive	0.290368	5602232	0	0	29903	0	N/A	N/A	N/A	N/A
N/A	GP_0356	Pos	Pos	Pos	April-May 2020	30.551	0.999323	-	-	-	-	-	-	-	-	-
N/A	GP_0357	Pos	Pos	Pos	April-May 2020	25.089	0.983706	-	-	-	-	-	-	-	-	-
Broad-0007	GP_0359	Pos	Pos	Pos	April-May 2020	30.061	0.981435	6086938	132	20566	29903	68.7757	0	0	15222	0
N/A	GP_0360	Pos	Pos	Pos	April-May 2020	21.354	0.976203	-	-	-	-	-	-	-	-	-
N/A	GP_0361	Pos	Pos	Pos	April-May 2020	34.77	0.984284	-	-	-	-	-	-	-	-	-
N/A	GP_0362	Pos	Pos	Pos	April-May 2020	32.557	0.999723	-	-	-	-	-	-	-	-	-
N/A	GP_0363	Pos	Pos	Pos	April-May 2020	32.525	0.986483	-	-	-	-	-	-	-	-	-
N/A	GP_0364	Pos	Pos	Pos	April-May 2020	31.142	0.983959	-	-	-	-	-	-	-	-	-
N/A	GP_0365	Pos	Neg	Neg	April-May 2020	Undetermined	0.182879	-	-	-	-	-	-	-	-	-
N/A	GP_0366	Pos	Pos	Neg	April-May 2020	Inconclusive	0.620252	-	-	-	-	-	-	-	-	-
N/A	GP_0367	Pos	Pos	Neg	April-May 2020	Inconclusive	0.562497	4781212	0	0	29903	0	N/A	N/A	N/A	N/A
N/A	GP_0368	Pos	Pos	Pos	April-May 2020	31.945	0.986135	-	-	-	-	-	-	-	-	-
N/A	GP_0369	Pos	Pos	Pos	April-May 2020	18.461	0.997862	4733026	51008	29840	29903	99.7893	N/A	N/A	N/A	N/A
N/A	GP_0370	Pos	Pos	Pos	April-May 2020	34.054	0.880216	-	-	-	-	-	-	-	-	-
N/A	GP_0371	Pos	Pos	Pos	April-May 2020	29.97	0.987009	-	-	-	-	-	-	-	-	-
N/A	GP_0372	Pos	Pos	Neg	April-May 2020	Inconclusive	0.769475	-	-	-	-	-	-	-	-	-
N/A	GP_0373	Pos	Pos	Pos	April-May 2020	23.232	0.978694	-	-	-	-	-	-	-	-	-
N/A	GP_0374	Pos	Pos	Pos	April-May 2020	15.811	0.982175	-	-	-	-	-	-	-	-	-
Broad-0008	GP_0375	Neg	Neg	Neg	April-May 2020	Undetermined	0.0755613	5733788	2	0	29903	0	0	0	27553	0
N/A	GP_0376	Neg	Neg	Neg	April-May 2020	Undetermined	0.0648782	-	-	-	-	-	-	-	-	-
N/A	GP_0377	Neg	Neg	Neg	April-May 2020	Undetermined	0.0653851	-	-	-	-	-	-	-	-	-
N/A	GP_0378	Neg	Neg	Neg	April-May 2020	Undetermined	0.0633332	19432534	1	0	29903	0	N/A	N/A	N/A	N/A
N/A	GP_0379	Neg	Neg	Neg	April-May 2020	Undetermined	0.0664316	14469802	3	33	29903	0.110357	3	33	29903	0.110357
N/A	GP_0380	Neg	Neg	Neg	April-May 2020	Undetermined	0.0668667	-	-	-	-	-	-	-	-	-
N/A	GP_0381	Neg	Neg	Neg	April-May 2020	Undetermined	0.0572578	-	-	-	-	-	-	-	-	-
N/A	GP_0382	Neg	Neg	Neg	April-May 2020	Undetermined	0.0659792	-	-	-	-	-	-	-	-	-
N/A	GP_0383	Neg	Neg	Neg	April-May 2020	Undetermined	0.0763859	-	-	-	-	-	-	-	-	-
Broad-0003	GP_0384	Neg	Pos	Neg	April-May 2020	Undetermined	0.446672	811584	9	0	29903	0	N/A	N/A	N/A	N/A
N/A	GP_0385	Neg	Neg	Neg	April-May 2020	Undetermined	0.0644091	-	-	-	-	-	-	-	-	-
N/A	GP_0386	Neg	Neg	Neg	April-May 2020	Undetermined	0.0630286	-	-	-	-	-	-	-	-	-
N/A	GP_0387	Neg	Neg	Neg	April-May 2020	Undetermined	0.0667963	9191838	0	0	29903	0	N/A	N/A	N/A	N/A
N/A	GP_0388	Neg	Neg	Neg	April-May 2020	Undetermined	0.0682212	-	-	-	-	-	-	-	-	-
Broad-0009	GP_0389	Neg	Neg	Neg	April-May 2020	Undetermined	0.0681689	3262990	11	35	29903	0.117045	0	0	13158	0
N/A	GP_0390	Neg	Neg	Neg	April-May 2020	Undetermined	0.0674083	-	-	-	-	-	-	-	-	-
N/A	GP_0391	Neg	Neg	Neg	April-May 2020	Undetermined	0.0665886	-	-	-	-	-	-	-	-	-
N/A	GP_0392	Neg	Neg	Neg	April-May 2020	Undetermined	0.0692774	-	-	-	-	-	-	-	-	-
N/A	GP_0393	Neg	Neg	Neg	April-May 2020	Undetermined	0.0682086	-	-	-	-	-	-	-	-	-
N/A	GP_0394	Neg	Neg	Neg	April-May 2020	Undetermined	0.0660557	-	-	-	-	-	-	-	-	-
N/A	GP_0395	Neg	Neg	Neg	April-May 2020	Undetermined	0.0659831	-	-	-	-	-	-	-	-	-
N/A	GP_0396	Neg	Neg	Neg	April-May 2020	Undetermined	0.0649917	-	-	-	-	-	-	-	-	-
N/A	GP_0397	Neg	Neg	Neg	April-May 2020	Undetermined	0.0653268	-	-	-	-	-	-	-	-	-
N/A	GP_0398	Neg	Neg	Neg	April-May 2020	Undetermined	0.0689295	-	-	-	-	-	-	-	-	-
N/A	GP_0399	Neg	Neg	Neg	April-May 2020	Undetermined	0.0692805	-	-	-	-	-	-	-	-	-
N/A	GP_0400	Neg	Neg	Neg	April-May 2020	Undetermined	0.0682059	-	-	-	-	-	-	-	-	-
N/A	GP_0401	Neg	Neg	Neg	April-May 2020	Undetermined	0.0697988	-	-	-	-	-	-	-	-	-
Broad-0010	GP_0402	Neg	Neg	Neg	April-May 2020	Undetermined	0.0664992	4064928	0	0	29903	0	0	0	13158	0
N/A	GP_0403	Neg	Neg	Neg	April-May 2020	Undetermined	0.064904	-	-	-	-	-	-	-	-	-
N/A	GP_0404	Neg	Neg	Neg	April-May 2020	Undetermined	0.0670238	-	-	-	-	-	-	-	-	-
N/A	GP_0405	Neg	Neg	Neg	April-May 2020	Undetermined	0.0668587	-	-	-	-	-	-	-	-	-
N/A	GP_0406	Neg	Neg	Neg	April-May 2020	Undetermined	0.0699833	-	-	-	-	-	-	-	-	-
N/A	GP_0407	Neg	Neg	Neg	April-May 2020	Undetermined	0.00667465	-	-	-	-	-	-	-	-	-
N/A	GP_0408	Neg	Neg	Neg	April-May 2020	Undetermined	0.00197401	-	-	-	-	-	-	-	-	-
N/A	GP_0409	Neg	Neg	Neg	April-May 2020	Undetermined	-0.0001124	-	-	-	-	-	-	-	-	-
N/A	GP_0410	Neg	Neg	Neg	April-May 2020	Undetermined	-0.00023	-	-	-	-	-	-	-	-	-
N/A	GP_0411	Neg	Neg	Neg	April-May 2020	Undetermined	-0.0019126	-	-	-	-	-	-	-	-	-
N/A	GP_0412	Neg	Neg	Neg	April-May 2020	Undetermined	-0.0022488	-	-	-	-	-	-	-	-	-
N/A	GP_0413	Neg	Neg	Neg	April-May 2020	Undetermined	-0.0002945	-	-	-	-	-	-	-	-	-
N/A	GP_0414	Neg	Neg	Neg	April-May 2020	Undetermined	0.00110699	-	-	-	-	-	-	-	-	-
N/A	GP_0415	Neg	Neg	Neg	April-May 2020	Undetermined	-0.0006793	-	-	-	-	-	-	-	-	-
N/A	GP_0416	Neg	Neg	Neg	April-May 2020	Undetermined	-0.0007964	-	-	-	-	-	-	-	-	-
N/A	GP_0417	Neg	Neg	Neg	April-May 2020	Undetermined	-0.0018633	-	-	-	-	-	-	-	-	-
N/A	GP_0418	Neg	Neg	Neg	April-May 2020	Undetermined	-0.0021303	-	-	-	-	-	-	-	-	-
N/A	GP_0419	Neg	Neg	Neg	April-May 2020	Undetermined	0.00395688	-	-	-	-	-	-	-	-	-
N/A	GP_0420	Neg	Neg	Neg	April-May 2020	Undetermined	0.00276066	-	-	-	-	-	-	-	-	-
N/A	GP_0421	Neg	Neg	Neg	April-May 2020	Undetermined	-0.000616	-	-	-	-	-	-	-	-	-
N/A	GP_0422	Neg	Neg	Neg	April-May 2020	Undetermined	0.00099115	-	-	-	-	-	-	-	-	-
N/A	GP_0423	Neg	Neg	Neg	April-May 2020	Undetermined	0.00810529	-	-	-	-	-	-	-	-	-
N/A	GP_0424	Neg	Neg	Neg	April-May 2020	Undetermined	0.00685798	-	-	-	-	-	-	-	-	-
Broad-0011	GP_0425	Neg	Neg	Neg	April-May 2020	Undetermined	-0.0009598	4268056	0	0	29903	0	0	0	13158	0
N/A	GP_0426	Neg	Neg	Neg	April-May 2020	Undetermined	-0.0027366	-	-	-	-	-	-	-	-	-
N/A	GP_0427	Neg	Neg	Neg	April-May 2020	Undetermined	-0.0002882	-	-	-	-	-	-	-	-	-
N/A	GP_0428	Neg	Neg	Neg	April-May 2020	Undetermined	-0.0029346	-	-	-	-	-	-	-	-	-
N/A	GP_0429	Neg	Neg	Neg	April-May 2020	Undetermined	-0.0006225	-	-	-	-	-	-	-	-	-
N/A	GP_0430	Neg	Neg	Neg	April-May 2020	Undetermined	-0.0073309	-	-	-	-	-	-	-	-	-
N/A	GP_0431	Neg	Neg	Neg	April-May 2020	Undetermined	0.0961437	-	-	-	-	-	-	-	-	-
N/A	GP_0432	Neg	Neg	Neg	April-May 2020	Undetermined	0.093372	-	-	-	-	-	-	-	-	-
N/A	GP_0433	Neg	Neg	Neg	April-May 2020	Undetermined	0.08622	-	-	-	-	-	-	-	-	-
N/A	GP_0434	Neg	Neg	Neg	April-May 2020	Undetermined	0.0843951	-	-	-	-	-	-	-	-	-
N/A	GP_0435	Neg	Neg	Neg	April-May 2020	Undetermined	0.0886189	-	-	-	-	-	-	-	-	-
N/A	GP_0436	Neg	Neg	Neg	April-May 2020	Undetermined	0.0859841	-	-	-	-	-	-	-	-	-
N/A	GP_0437	Neg	Neg	Neg	April-May 2020	Undetermined	0.0906288	-	-	-	-	-	-	-	-	-
N/A	GP_0438	Neg	Neg	Neg	April-May 2020	Undetermined	0.0800126	-	-	-	-	-	-	-	-	-
Broad-0001	GP_0439	Neg	Pos	Neg	April-May 2020	Undetermined	0.645545	11126766	0	0	29903	0	N/A	N/A	N/A	N/A
N/A	GP_0440	Neg	Neg	Neg	April-May 2020	Undetermined	0.0899122	-	-	-	-	-	-	-	-	-
N/A	GP_0441	Neg	Neg	Neg	April-May 2020	Undetermined	0.0915633	-	-	-	-	-	-	-	-	-
N/A	GP_0442	Neg	Neg	Neg	April-May 2020	Undetermined	0.0875136	-	-	-	-	-	-	-	-	-
N/A	GP_0443	Neg	Neg	Neg	April-May 2020	Undetermined	0.0850998	-	-	-	-	-	-	-	-	-
N/A	GP_0444	Neg	Neg	Neg	April-May 2020	Undetermined	0.0980435	-	-	-	-	-	-	-	-	-
N/A	GP_0445	Neg	Neg	Neg	April-May 2020	Undetermined	0.0898568	-	-	-	-	-	-	-	-	-
N/A	GP_0446	Neg	Neg	Neg	April-May 2020	Undetermined	0.0823193	-	-	-	-	-	-	-	-	-
N/A	GP_0447	Neg	Neg	Neg	April-May 2020	Undetermined	0.101792	-	-	-	-	-	-	-	-	-
N/A	GP_0448	Neg	Neg	Neg	April-May 2020	Undetermined	0.0872093	-	-	-	-	-	-	-	-	-
N/A	GP_0449	Neg	Neg	Neg	April-May 2020	Undetermined	0.0842083	-	-	-	-	-	-	-	-	-
N/A	GP_0450	Neg	Neg	Neg	April-May 2020	Undetermined	0.0868161	-	-	-	-	-	-	-	-	-
N/A	GP_0451	Neg	Neg	Neg	April-May 2020	Undetermined	0.0888639	-	-	-	-	-	-	-	-	-
Broad-0002	GP_0452	Neg	Pos	Neg	April-May 2020	Undetermined	0.389959	23742458	1	0	29903	0	N/A	N/A	N/A	N/A
N/A	GP_0453	Neg	Neg	Neg	April-May 2020	Undetermined	0.0849137	-	-	-	-	-	-	-	-	-
N/A	GP_0454	Neg	Neg	Neg	April-May 2020	Undetermined	0.0881811	-	-	-	-	-	-	-	-	-
N/A	GP_0455	Neg	Neg	Neg	April-May 2020	Undetermined	0.0668278	-	-	-	-	-	-	-	-	-
N/A	GP_0456	Neg	Neg	Neg	April-May 2020	Undetermined	0.0645531	-	-	-	-	-	-	-	-	-
N/A	GP_0457	Neg	Neg	Neg	April-May 2020	Undetermined	0.0579808	-	-	-	-	-	-	-	-	-
N/A	GP_0458	Neg	Neg	Neg	April-May 2020	Undetermined	0.0576099	-	-	-	-	-	-	-	-	-
N/A	GP_0459	Neg	Neg	Neg	April-May 2020	Undetermined	0.0581339	-	-	-	-	-	-	-	-	-
N/A	GP_0460	Neg	Neg	Neg	April-May 2020	Undetermined	0.0577368	-	-	-	-	-	-	-	-	-
N/A	GP_0461	Neg	Neg	Neg	April-May 2020	Undetermined	0.0570451	-	-	-	-	-	-	-	-	-
N/A	GP_0462	Neg	Neg	Neg	April-May 2020	Undetermined	0.0551774	-	-	-	-	-	-	-	-	-
N/A	GP_0463	Neg	Neg	Neg	April-May 2020	Undetermined	0.0597756	-	-	-	-	-	-	-	-	-
N/A	GP_0464	Neg	Neg	Neg	April-May 2020	Undetermined	0.0580135	-	-	-	-	-	-	-	-	-
N/A	GP_0465	Neg	Neg	Neg	April-May 2020	Undetermined	0.0548894	-	-	-	-	-	-	-	-	-
N/A	GP_0466	Neg	Neg	Neg	April-May 2020	Undetermined	0.0565124	-	-	-	-	-	-	-	-	-
N/A	GP_0467	Neg	Neg	Neg	April-May 2020	Undetermined	0.0618781	-	-	-	-	-	-	-	-	-
N/A	GP_0468	Neg	Neg	Neg	April-May 2020	Undetermined	0.0576164	-	-	-	-	-	-	-	-	-
N/A	GP_0469	Neg	Neg	Neg	April-May 2020	Undetermined	0.0615904	-	-	-	-	-	-	-	-	-
N/A	GP_0470	Neg	Neg	Neg	April-May 2020	Undetermined	0.0648488	-	-	-	-	-	-	-	-	-
N/A	GP_0471	Pos	Pos	Pos	April-May 2020	34.664	0.987209	-	-	-	-	-	-	-	-	-
N/A	GP_0472	Pos	Pos	Pos	April-May 2020	30.256	0.98159	-	-	-	-	-	-	-	-	-
N/A	GP_0473	Pos	Pos	Pos	April-May 2020	32.3	0.986456	-	-	-	-	-	-	-	-	-
N/A	GP_0474	Pos	Pos	Pos	April-May 2020	29.875	1	23605104	44	0	29903	0	N/A	N/A	N/A	N/A
N/A	GP_0475	Pos	Pos	Pos	April-May 2020	27.322	0.986935	-	-	-	-	-	-	-	-	-
N/A	GP_0476	Pos	Pos	Neg	April-May 2020	Inconclusive	0.727293	-	-	-	-	-	-	-	-	-
N/A	GP_0477	Pos	Pos	Pos	April-May 2020	24.222	0.974335	-	-	-	-	-	-	-	-	-
N/A	GP_0478	Pos	Pos	Pos	April-May 2020	31.329	0.981591	-	-	-	-	-	-	-	-	-
N/A	GP_0479	Pos	Pos	Pos	April-May 2020	20.522	0.973737	-	-	-	-	-	-	-	-	-
N/A	GP_0480	Pos	Pos	Pos	April-May 2020	30.45	0.979847	-	-	-	-	-	-	-	-	-
N/A	GP_0481	Pos	Neg	Neg	April-May 2020	Undetermined	0.0708442	-	-	-	-	-	-	-	-	-
N/A	GP_0482	Pos	Pos	Pos	April-May 2020	19.1	0.992579	17116494	38094	29841	29903	99.7927	N/A	N/A	N/A	N/A
N/A	GP_0483	Pos	Pos	Pos	April-May 2020	21.47	0.989865	-	-	-	-	-	-	-	-	-
Broad-0006	GP_0484	Pos	Pos	Pos	April-May 2020	34.098	0.983625	18351716	16	0	29903	0	0	0	15462	0
N/A	GP_0485	Pos	Pos	Pos	April-May 2020	25.681	0.982677	-	-	-	-	-	-	-	-	-
N/A	GP_0486	Pos	Pos	Pos	April-May 2020	25.269	0.975157	-	-	-	-	-	-	-	-	-
N/A	GP_0487	Pos	Pos	Pos	April-May 2020	26.683	0.971542	-	-	-	-	-	-	-	-	-
N/A	GP_0488	Pos	Pos	Pos	April-May 2020	31.172	0.978278	-	-	-	-	-	-	-	-	-
N/A	GP_0489	Pos	Pos	Pos	April-May 2020	24.709	0.994183	-	-	-	-	-	-	-	-	-
N/A	GP_0490	Pos	Pos	Pos	April-May 2020	19.989	0.991951	-	-	-	-	-	-	-	-	-
N/A	GP_0491	Pos	Pos	Pos	April-May 2020	34.51	0.978303	-	-	-	-	-	-	-	-	-
N/A	GP_0492	Pos	Neg	Neg	April-May 2020	Undetermined	0.0627618	-	-	-	-	-	-	-	-	-
N/A	GP_0493	Pos	Pos	Pos	April-May 2020	23.794	0.971921	-	-	-	-	-	-	-	-	-
N/A	GP_0494	Pos	Pos	Pos	April-May 2020	33.127	0.977926	-	-	-	-	-	-	-	-	-
N/A	GP_0495	Pos	Pos	Pos	April-May 2020	19.163	0.95565	-	-	-	-	-	-	-	-	-
N/A	GP_0496	Pos	Pos	Neg	April-May 2020	Undetermined	0.451503	18885244	0	0	29903	0	N/A	N/A	N/A	N/A
N/A	GP_0497	Pos	Pos	Pos	April-May 2020	25.785	0.984402	-	-	-	-	-	-	-	-	-
N/A	GP_0498	Pos	Pos	Pos	April-May 2020	32.703	0.978971	-	-	-	-	-	-	-	-	-
N/A	GP_0499	Pos	Pos	Pos	April-May 2020	30.326	0.994048	-	-	-	-	-	-	-	-	-
N/A	GP_0500	Pos	Pos	Pos	April-May 2020	23.631	0.984607	-	-	-	-	-	-	-	-	-
N/A	GP_0501	Pos	Neg	Neg	April-May 2020	Inconclusive	0.0023155	-	-	-	-	-	-	-	-	-
N/A	GP_0502	Pos	Pos	Pos	April-May 2020	28.951	0.987394	-	-	-	-	-	-	-	-	-
N/A	GP_0503	Pos	Pos	Neg	April-May 2020	Inconclusive	0.461147	-	-	-	-	-	-	-	-	-
N/A	GP_0504	Pos	Pos	Pos	April-May 2020	31.128	0.977177	-	-	-	-	-	-	-	-	-
N/A	GP_0505	Pos	Pos	Pos	April-May 2020	34.426	0.895957	-	-	-	-	-	-	-	-	-
N/A	GP_0506	Pos	Pos	Pos	April-May 2020	32.99	0.990886	-	-	-	-	-	-	-	-	-
N/A	GP_0507	Pos	Pos	Pos	April-May 2020	32.722	0.993055	-	-	-	-	-	-	-	-	-
N/A	GP_0508	Pos	Pos	Pos	April-May 2020	28.862	0.992038	-	-	-	-	-	-	-	-	-
N/A	GP_0509	Pos	Pos	Pos	April-May 2020	21.03	0.983482	-	-	-	-	-	-	-	-	-
N/A	GP_0510	Pos	Pos	Pos	April-May 2020	32.117	0.987291	-	-	-	-	-	-	-	-	-
N/A	GP_0511	Pos	Neg	Neg	April-May 2020	Undetermined	0.00911018	-	-	-	-	-	-	-	-	-
N/A	GP_0512	Pos	Pos	Pos	April-May 2020	33.128	0.984553	-	-	-	-	-	-	-	-	-
N/A	GP_0513	Pos	Pos	Pos	April-May 2020	23.547	0.989166	-	-	-	-	-	-	-	-	-
N/A	GP_0514	Pos	Pos	Neg	April-May 2020	Inconclusive	0.719984	-	-	-	-	-	-	-	-	-
N/A	GP_0515	Pos	Pos	Pos	April-May 2020	28.623	0.997891	-	-	-	-	-	-	-	-	-
N/A	GP_0516	Pos	Pos	Pos	April-May 2020	24.469	0.987533	-	-	-	-	-	-	-	-	-
N/A	GP_0517	Pos	Neg	Neg	April-May 2020	Undetermined	0.00307032	4521816	0	0	29903	0	N/A	N/A	N/A	N/A
N/A	GP_0518	Pos	Pos	Pos	April-May 2020	29.949	0.991892	-	-	-	-	-	-	-	-	-
N/A	GP_0519	Pos	Pos	Pos	April-May 2020	32.789	0.969139	-	-	-	-	-	-	-	-	-
N/A	GP_0520	Pos	Pos	Pos	April-May 2020	35.31	0.834852	-	-	-	-	-	-	-	-	-
N/A	GP_0521	Pos	Pos	Pos	April-May 2020	23.173	0.990853	-	-	-	-	-	-	-	-	-
N/A	GP_0522	Pos	Pos	Neg	April-May 2020	Inconclusive	0.199338	1716422	0	0	29903	0	N/A	N/A	N/A	N/A
N/A	GP_0523	Pos	Pos	Pos	April-May 2020	29.252	0.997899	-	-	-	-	-	-	-	-	-
N/A	GP_0524	Pos	Neg	Neg	April-May 2020	Inconclusive	0.00377143	-	-	-	-	-	-	-	-	-
N/A	GP_0525	Pos	Pos	Pos	April-May 2020	24.901	0.989902	-	-	-	-	-	-	-	-	-
N/A	GP_0526	Pos	Pos	Neg	April-May 2020	Inconclusive	0.705872	6116994	2	0	29903	0	N/A	N/A	N/A	N/A
N/A	GP_0527	Pos	Pos	Pos	April-May 2020	32.58	0.962375	-	-	-	-	-	-	-	-	-
N/A	GP_0528	Pos	Pos	Pos	April-May 2020	24.293	0.986707	-	-	-	-	-	-	-	-	-
N/A	GP_0529	Pos	Pos	Pos	April-May 2020	22.416	1	5047476	5234	29787	29903	99.6121	N/A	N/A	N/A	N/A
N/A	GP_0530	Pos	Pos	Pos	April-May 2020	22.059	0.991324	-	-	-	-	-	-	-	-	-
N/A	GP_0531	Pos	Pos	Neg	April-May 2020	Inconclusive	0.8746	-	-	-	-	-	-	-	-	-
N/A	GP_0532	Pos	Pos	Neg	April-May 2020	Undetermined	-0.0010724	11159504	6	0	29903	0	N/A	N/A	N/A	N/A
N/A	GP_0533	Pos	Pos	Pos	April-May 2020	19.775	0.996855	-	-	-	-	-	-	-	-	-
N/A	GP_0534	Pos	Pos	Pos	April-May 2020	18.133	0.987005	-	-	-	-	-	-	-	-	-
N/A	GP_0535	Pos	Pos	Pos	April-May 2020	32.071	0.946371	-	-	-	-	-	-	-	-	-
N/A	GP_0536	Pos	Pos	Pos	April-May 2020	34.51	0.969355	-	-	-	-	-	-	-	-	-
N/A	GP_0537	Pos	Pos	Pos	April-May 2020	16.92	0.986375	-	-	-	-	-	-	-	-	-
N/A	GP_0538	Pos	Pos	Pos	April-May 2020	32.924	0.982782	-	-	-	-	-	-	-	-	-
N/A	GP_0539	Pos	Pos	Neg	April-May 2020	Inconclusive	0.641445	-	-	-	-	-	-	-	-	-
N/A	GP_0540	Pos	Pos	Pos	April-May 2020	23.49	0.98388	-	-	-	-	-	-	-	-	-
N/A	GP_0541	Pos	Pos	Pos	April-May 2020	30.13	0.982493	-	-	-	-	-	-	-	-	-
N/A	GP_0542	Pos	Pos	Pos	April-May 2020	35.217	0.920084	-	-	-	-	-	-	-	-	-
N/A	GP_0543	Pos	Pos	Pos	April-May 2020	35.512	0.961144	-	-	-	-	-	-	-	-	-
N/A	GP_0544	Pos	Neg	Neg	April-May 2020	Undetermined	0.00204036	-	-	-	-	-	-	-	-	-
N/A	GP_0545	Pos	Pos	Pos	April-May 2020	21.709	0.979392	-	-	-	-	-	-	-	-	-
N/A	GP_0546	Pos	Pos	Neg	April-May 2020	Inconclusive	0.748795	9057360	22	34	29903	0.113701	N/A	N/A	N/A	N/A
N/A	GP_0547	Pos	Pos	Pos	April-May 2020	25.172	0.984482	-	-	-	-	-	-	-	-	-
N/A	GP_0548	Pos	Pos	Pos	April-May 2020	26.7	0.982743	-	-	-	-	-	-	-	-	-
N/A	GP_0549	Pos	Pos	Pos	April-May 2020	34.251	0.972877	-	-	-	-	-	-	-	-	-
N/A	GP_0550	Pos	Pos	Pos	April-May 2020	35.34	0.4117	-	-	-	-	-	-	-	-	-
N/A	GP_0551	Pos	Pos	Neg	April-May 2020	Inconclusive	0.778516	-	-	-	-	-	-	-	-	-
N/A	GP_0552	Pos	Pos	Neg	April-May 2020	Inconclusive	0.884697	-	-	-	-	-	-	-	-	-
N/A	GP_0553	Pos	Pos	Neg	April-May 2020	Inconclusive	0.822936	-	-	-	-	-	-	-	-	-
N/A	GP_0554	Pos	Pos	Pos	April-May 2020	24.897	0.979834	-	-	-	-	-	-	-	-	-
N/A	GP_0555	Pos	Neg	Neg	April-May 2020	Undetermined	0.0854554	10739842	0	0	29903	0	N/A	N/A	N/A	N/A
N/A	GP_0556	Pos	Pos	Pos	April-May 2020	22.319	0.962968	-	-	-	-	-	-	-	-	-
N/A	GP_0557	Pos	Pos	Pos	April-May 2020	29.913	0.986343	-	-	-	-	-	-	-	-	-
N/A	GP_0558	Pos	Pos	Pos	April-May 2020	31.752	0.97908	-	-	-	-	-	-	-	-	-
N/A	GP_0559	Pos	Pos	Pos	April-May 2020	18.848	0.941436	-	-	-	-	-	-	-	-	-
N/A	GP_0560	Pos	Pos	Pos	April-May 2020	31.073	0.968089	-	-	-	-	-	-	-	-	-
N/A	GP_0561	Pos	Pos	Neg	April-May 2020	Inconclusive	0.982282	-	-	-	-	-	-	-	-	-
N/A	GP_0562	Pos	Pos	Pos	April-May 2020	31.859	0.98414	-	-	-	-	-	-	-	-	-
N/A	GP_0563	Pos	Neg	Neg	April-May 2020	Inconclusive	0.0885248	-	-	-	-	-	-	-	-	-
N/A	GP_0564	Pos	Pos	Pos	April-May 2020	30.675	0.96401	-	-	-	-	-	-	-	-	-
N/A	GP_0565	Pos	Pos	Neg	April-May 2020	Inconclusive	0.294678	7990006	16	34	29903	0.113701	N/A	N/A	N/A	N/A
N/A	GP_0566	Pos	Pos	Pos	April-May 2020	18.929	0.975632	-	-	-	-	-	-	-	-	-
N/A	GP_0567	Pos	Pos	Pos	April-May 2020	18.255	0.951361	-	-	-	-	-	-	-	-	-
N/A	GP_0568	Pos	Pos	Pos	April-May 2020	31.797	0.957029	-	-	-	-	-	-	-	-	-
N/A	GP_0569	Pos	Pos	Pos	April-May 2020	27.009	0.994661	-	-	-	-	-	-	-	-	-
N/A	GP_0570	Pos	Pos	Pos	April-May 2020	16.792	0.981877	3164130	8024	29825	29903	99.7392	N/A	N/A	N/A	N/A
N/A	GP_0571	Pos	Pos	Pos	April-May 2020	25.943	0.980271	-	-	-	-	-	-	-	-	-
N/A	GP_0572	Pos	Pos	Pos	April-May 2020	23.162	0.960996	-	-	-	-	-	-	-	-	-
N/A	GP_0573	Pos	Pos	Pos	April-May 2020	21.523	0.965545	-	-	-	-	-	-	-	-	-
N/A	GP_0574	Pos	Neg	Neg	April-May 2020	Undetermined	0.0883954	-	-	-	-	-	-	-	-	-
N/A	GP_0575	Pos	Pos	Pos	April-May 2020	29.389	0.960623	-	-	-	-	-	-	-	-	-
N/A	GP_0576	Pos	Pos	Pos	April-May 2020	23.937	0.981263	-	-	-	-	-	-	-	-	-
N/A	GP_0577	Pos	Pos	Pos	April-May 2020	15.874	0.981681	-	-	-	-	-	-	-	-	-
N/A	GP_0578	Pos	Pos	Neg	April-May 2020	Inconclusive	0.404875	-	-	-	-	-	-	-	-	-
N/A	GP_0579	Pos	Pos	Pos	April-May 2020	21.35	0.97479	-	-	-	-	-	-	-	-	-
N/A	GP_0580	Pos	Pos	Pos	April-May 2020	26.251	0.96887	-	-	-	-	-	-	-	-	-
N/A	GP_0581	Pos	Pos	Pos	April-May 2020	18.103	0.96417	-	-	-	-	-	-	-	-	-
N/A	GP_0582	Pos	Pos	Pos	April-May 2020	21.652	1	-	-	-	-	-	-	-	-	-
N/A	GP_0583	Pos	Pos	Pos	April-May 2020	18.362	0.959771	-	-	-	-	-	-	-	-	-
N/A	GP_0584	Pos	Pos	Pos	April-May 2020	15.501	0.964991	-	-	-	-	-	-	-	-	-
N/A	GP_0585	Pos	Pos	Pos	April-May 2020	17.657	0.973156	-	-	-	-	-	-	-	-	-
N/A	GP_0586	Pos	Pos	Pos	April-May 2020	28.539	0.971588	-	-	-	-	-	-	-	-	-
N/A	GP_0587	Pos	Pos	Pos	April-May 2020	24.751	0.971971	-	-	-	-	-	-	-	-	-
N/A	GP_0588	Pos	Pos	Neg	April-May 2020	Inconclusive	0.855076	-	-	-	-	-	-	-	-	-
N/A	GP_0589	Pos	Pos	Pos	April-May 2020	16.917	0.960422	-	-	-	-	-	-	-	-	-
N/A	GP_0590	Pos	Pos	Neg	April-May 2020	Inconclusive	0.970973	-	-	-	-	-	-	-	-	-
N/A	GP_0591	Pos	Pos	Pos	April-May 2020	25.454	0.945374	-	-	-	-	-	-	-	-	-
N/A	GP_0592	Pos	Pos	Pos	April-May 2020	26.798	0.963517	-	-	-	-	-	-	-	-	-
N/A	GP_0593	Pos	Pos	Pos	April-May 2020	29.969	0.972082	-	-	-	-	-	-	-	-	-
N/A	GP_0594	Pos	Pos	Neg	April-May 2020	Inconclusive	0.429777	-	-	-	-	-	-	-	-	-
N/A	GP_0595	Pos	Pos	Pos	April-May 2020	19.985	0.969552	-	-	-	-	-	-	-	-	-
N/A	GP_0596	Pos	Pos	Neg	April-May 2020	Inconclusive	0.756393	-	-	-	-	-	-	-	-	-
N/A	GP_0597	Pos	Pos	Pos	April-May 2020	29.097	0.95769	-	-	-	-	-	-	-	-	-
N/A	GP_0598	Pos	Pos	Neg	April-May 2020	Inconclusive	0.919876	-	-	-	-	-	-	-	-	-
N/A	GP_0599	Pos	Pos	Pos	April-May 2020	25.621	0.949718	-	-	-	-	-	-	-	-	-
Broad-0005	GP_0600	Pos	Pos	Pos	April-May 2020	25.456	0.97582	3121360	200	24151	29903	80.7645	2	0	29926	0
N/A	GP_0601	Pos	Pos	Pos	April-May 2020	17.826	0.973304	-	-	-	-	-	-	-	-	-
N/A	GP_0602	Pos	Pos	Pos	April-May 2020	31.59	0.972517	-	-	-	-	-	-	-	-	-
N/A	GP_0603	Pos	Pos	Pos	April-May 2020	23.702	0.958797	-	-	-	-	-	-	-	-	-
N/A	GP_0604	Pos	Pos	Pos	April-May 2020	31.509	0.957114	-	-	-	-	-	-	-	-	-
N/A	GP_0605	Pos	Pos	Pos	April-May 2020	33.512	0.96952	-	-	-	-	-	-	-	-	-
N/A	GP_0606	Pos	Pos	Pos	April-May 2020	31.322	0.956011	-	-	-	-	-	-	-	-	-
N/A	GP_0607	Pos	Pos	Pos	April-May 2020	28.887	0.956198	-	-	-	-	-	-	-	-	-
N/A	GP_0608	Pos	Pos	Pos	April-May 2020	31.852	0.973472	-	-	-	-	-	-	-	-	-
N/A	GP_0609	Pos	Pos	Pos	April-May 2020	33.784	0.986695	-	-	-	-	-	-	-	-	-
N/A	GP_0610	Pos	Neg	Neg	April-May 2020	Undetermined	0.0583636	-	-	-	-	-	-	-	-	-
N/A	GP_0611	Pos	Pos	Pos	April-May 2020	21.183	0.990515	-	-	-	-	-	-	-	-	-
N/A	GP_0612	Pos	Pos	Pos	April-May 2020	23.628	0.978778	-	-	-	-	-	-	-	-	-
N/A	GP_0613	Pos	Pos	Pos	April-May 2020	35.186	0.979417	-	-	-	-	-	-	-	-	-
N/A	GP_0614	Pos	Pos	Pos	April-May 2020	31.231	1	-	-	-	-	-	-	-	-	-
N/A	GP_0615	Pos	Pos	Pos	April-May 2020	23.993	0.9592	-	-	-	-	-	-	-	-	-
N/A	GP_0616	Pos	Pos	Pos	April-May 2020	26.885	0.9887	-	-	-	-	-	-	-	-	-
N/A	GP_0617	Pos	Pos	Pos	April-May 2020	24.907	0.99412	-	-	-	-	-	-	-	-	-
N/A	GP_0618	Pos	Pos	Pos	April-May 2020	33.792	0.992473	-	-	-	-	-	-	-	-	-
N/A	GP_0619	Pos	Pos	Pos	April-May 2020	32.29	0.994111	2188956	72	5	29903	0.0167207	N/A	N/A	N/A	N/A
N/A	GP_0620	Pos	Pos	Pos	April-May 2020	18.789	0.978866	-	-	-	-	-	-	-	-	-
N/A	GP_0621	Pos	Pos	Pos	April-May 2020	23.806	0.988775	-	-	-	-	-	-	-	-	-
N/A	GP_0622	Pos	Pos	Pos	April-May 2020	23.827	0.990535	-	-	-	-	-	-	-	-	-
N/A	GP_0623	Pos	Pos	Pos	April-May 2020	32.966	0.95117	-	-	-	-	-	-	-	-	-
N/A	GP_0624	Pos	Pos	Pos	April-May 2020	29.9	0.986488	-	-	-	-	-	-	-	-	-
N/A	GP_0625	Pos	Pos	Pos	April-May 2020	28.542	0.992423	-	-	-	-	-	-	-	-	-
N/A	GP_0626	Pos	Pos	Pos	April-May 2020	33.888	0.987918	-	-	-	-	-	-	-	-	-
N/A	GP_0627	Pos	Pos	Pos	April-May 2020	20.859	0.992531	-	-	-	-	-	-	-	-	-
N/A	GP_0628	Pos	Pos	Pos	April-May 2020	25.657	0.978195	-	-	-	-	-	-	-	-	-
N/A	GP_0629	Pos	Pos	Pos	April-May 2020	25.609	0.982962	-	-	-	-	-	-	-	-	-
N/A	GP_0630	Pos	Neg	Neg	April-May 2020	Inconclusive	0.0603161	-	-	-	-	-	-	-	-	-
N/A	GP_0631	Pos	Pos	Pos	April-May 2020	29.309	0.960464	-	-	-	-	-	-	-	-	-
N/A	GP_0632	Pos	Pos	Pos	April-May 2020	25.807	0.987986	-	-	-	-	-	-	-	-	-
N/A	GP_0633	Pos	Pos	Pos	April-May 2020	22.965	0.991511	-	-	-	-	-	-	-	-	-
N/A	GP_0634	Pos	Neg	Neg	April-May 2020	Undetermined	0.064483	-	-	-	-	-	-	-	-	-
N/A	GP_0635	Pos	Pos	Neg	April-May 2020	Inconclusive	0.963431	-	-	-	-	-	-	-	-	-
N/A	GP_0636	Pos	Pos	Pos	April-May 2020	24.869	0.982629	-	-	-	-	-	-	-	-	-
N/A	GP_0637	Pos	Pos	Pos	April-May 2020	24.426	0.982835	-	-	-	-	-	-	-	-	-
N/A	GP_0638	Pos	Pos	Pos	April-May 2020	19.521	0.989102	-	-	-	-	-	-	-	-	-
N/A	GP_0639	Pos	Pos	Pos	April-May 2020	33.502	0.945493	-	-	-	-	-	-	-	-	-
N/A	GP_0640	Pos	Pos	Pos	April-May 2020	31.461	0.986229	-	-	-	-	-	-	-	-	-
N/A	GP_0641	Pos	Pos	Pos	April-May 2020	25.99	0.994054	-	-	-	-	-	-	-	-	-
N/A	GP_0642	Pos	Pos	Pos	April-May 2020	32.242	0.982063	-	-	-	-	-	-	-	-	-
N/A	GP_0643	Pos	Pos	Pos	April-May 2020	17.694	0.990293	3901668	802306	29869	29903	99.8863	N/A	N/A	N/A	N/A
N/A	GP_0644	Pos	Pos	Pos	April-May 2020	30.769	0.983805	-	-	-	-	-	-	-	-	-
N/A	GP_0645	Pos	Pos	Neg	April-May 2020	Inconclusive	0.946063	3108858	2	0	29903	0	N/A	N/A	N/A	N/A
N/A	GP_0646	Pos	Pos	Pos	April-May 2020	27.792	0.991402	-	-	-	-	-	-	-	-	-
N/A	GP_0647	Pos	Pos	Pos	April-May 2020	34.027	0.961363	-	-	-	-	-	-	-	-	-
N/A	GP_0648	Pos	Pos	Pos	April-May 2020	28.275	0.982235	-	-	-	-	-	-	-	-	-
N/A	GP_0649	Pos	Pos	Pos	April-May 2020	18.915	0.987724	-	-	-	-	-	-	-	-	-
N/A	GP_0650	Pos	Neg	Neg	April-May 2020	Inconclusive	0.0650451	10709384	4	0	29903	0	N/A	N/A	N/A	N/A
N/A	GP_0651	Pos	Pos	Neg	April-May 2020	Inconclusive	0.990968	-	-	-	-	-	-	-	-	-
N/A	GP_0652	Pos	Pos	Pos	April-May 2020	22.854	0.97618	-	-	-	-	-	-	-	-	-
N/A	GP_0653	Pos	Neg	Neg	April-May 2020	Inconclusive	0.0583106	-	-	-	-	-	-	-	-	-
N/A	GP_0654	Pos	Neg	Neg	April-May 2020	Inconclusive	0.061505	-	-	-	-	-	-	-	-	-
N/A	GP_0655	Pos	Pos	Pos	April-May 2020	32.561	0.963669	-	-	-	-	-	-	-	-	-
N/A	GP_0656	Pos	Pos	Pos	April-May 2020	17.972	0.989657	-	-	-	-	-	-	-	-	-
N/A	GP_0657	Pos	Pos	Pos	April-May 2020	16.854	0.99328	-	-	-	-	-	-	-	-	-
N/A	GP_0658	Pos	Pos	Neg	April-May 2020	Inconclusive	0.972758	-	-	-	-	-	-	-	-	-
N/A	GP_0659	Pos	Pos	Pos	April-May 2020	18.643	0.97962	-	-	-	-	-	-	-	-	-
N/A	GP_0660	Pos	Pos	Pos	April-May 2020	17.496	0.978642	-	-	-	-	-	-	-	-	-
N/A	GP_0661	Pos	Pos	Neg	April-May 2020	Inconclusive	0.984632	-	-	-	-	-	-	-	-	-
N/A	GP_0662	Pos	Pos	Pos	April-May 2020	20.891	0.973205	-	-	-	-	-	-	-	-	-
preliminary Broad-0001 (pBroad-0001)	GP_0046	Pos	Pos	Pos	April-May 2020	27.439	2.58399	-	-	-	-	-	-	-	-	-
pBroad-0002	GP_0054	Pos	Pos	Pos	April-May 2020	25.911	2.68543	-	-	-	-	-	-	-	-	-
pBroad-0003	GP_0053	Pos	Pos	Pos	April-May 2020	19.057	2.69203	-	-	-	-	-	-	-	-	-
pBroad-0004	GP_0060	Pos	Pos	Pos	April-May 2020	18.89	2.64198	-	-	-	-	-	-	-	-	-
pBroad-0005	GP_0044	Pos	Pos	Pos	April-May 2020	17.974	2.71418	-	-	-	-	-	-	-	-	-
pBroad-0006	GP_0052	Pos	Pos	Pos	April-May 2020	33.86	2.68583	-	-	-	-	-	-	-	-	-
pBroad-0007	GP_0047	Pos	Pos	Pos	April-May 2020	19.889	2.65144	-	-	-	-	-	-	-	-	-
pBroad-0008	GP_0042	Pos	Pos	Pos	April-May 2020	26.278	2.59453	-	-	-	-	-	-	-	-	-
pBroad-0009	GP_0063	Pos	Pos	Pos	April-May 2020	18.394	2.67759	-	-	-	-	-	-	-	-	-
pBroad-0010	GP_0058	Pos	Pos	Pos	April-May 2020	23.427	2.68913	-	-	-	-	-	-	-	-	-
pBroad-0011	GP_0045	Pos	Pos	Pos	April-May 2020	27.951	2.64811	-	-	-	-	-	-	-	-	-
pBroad-0012	GP_0056	Pos	Pos	Pos	April-May 2020	21.704	2.70985	-	-	-	-	-	-	-	-	-
pBroad-0013	GP_0064	Pos	Pos	Pos	April-May 2020	33.05	2.66551	-	-	-	-	-	-	-	-	-
pBroad-0014	GP_0049	Pos	Pos	Pos	April-May 2020	20.128	2.62673	-	-	-	-	-	-	-	-	-
pBroad-0015	GP_0057	Pos	Pos	Pos	April-May 2020	26.878	2.58223	-	-	-	-	-	-	-	-	-
pBroad-0016	GP_0048	Pos	Pos	Pos	April-May 2020	24.463	2.66939	-	-	-	-	-	-	-	-	-
pBroad-0017	GP_0062	Pos	Pos	Pos	April-May 2020	31.567	2.65483	-	-	-	-	-	-	-	-	-
pBroad-0018	GP_0041	Pos	Pos	Pos	April-May 2020	24.244	2.69858	-	-	-	-	-	-	-	-	-
pBroad-0019	GP_0050	Pos	Pos	Pos	April-May 2020	28.584	0.516547	-	-	-	-	-	-	-	-	-
pBroad-0020	GP_0055	Pos	Pos	Pos	April-May 2020	32.623	2.70359	-	-	-	-	-	-	-	-	-
pBroad-0021	GP_0059	Pos	Pos	Neg	April-May 2020	Undetermined	2.67235	-	-	-	-	-	-	-	-	-
pBroad-0022	GP_0061	Pos	Neg	Neg	April-May 2020	Inconclusive	2.59722	-	-	-	-	-	-	-	-	-
pBroad-0023	GP_0128	Neg	Neg	Neg	April-May 2020	Undetermined	0.536659	-	-	-	-	-	-	-	-	-
pBroad-0024	GP_0133	Neg	Neg	Neg	April-May 2020	Undetermined	0.511059	-	-	-	-	-	-	-	-	-
pBroad-0025	GP_0132	Neg	Neg	Neg	April-May 2020	Undetermined	0.520298	-	-	-	-	-	-	-	-	-
pBroad-0026	GP_0129	Neg	Neg	Neg	April-May 2020	Undetermined	0.52664	-	-	-	-	-	-	-	-	-
pBroad-0027	GP_0127	Neg	Neg	Neg	April-May 2020	Undetermined	0.510656	-	-	-	-	-	-	-	-	-
pBroad-0028	GP_0131	Neg	Neg	Neg	April-May 2020	Undetermined	0.507573	-	-	-	-	-	-	-	-	-
pBroad-0029	GP_0134	Neg	Neg	Neg	April-May 2020	Undetermined	0.511148	-	-	-	-	-	-	-	-	-

[truncated: 9 more sheets: Table 5 - Fig 3, Table 5 - Fig 5, Table 5 - Fig 6, Table 6, Table 7, Table 8, Table 9, Table 10, Table 11]
